# Supplementary material for: A validation of machine learning-based risk scores in the prehospital setting
Source: PLoS One. 2019 Dec 13;14(12):e0226518. doi: 10.1371/journal.pone.0226518 (PMC6910679; doi:10.1371/journal.pone.0226518)
Supplement: S1 Code — Provides all R code necessary to replicate the results reported in this manuscript in a user-provided dataset. If no dataset is provided, results are calculated in a randomly generated synthetic dataset mimicking the univariate properties of our data. This repository also includes the public release models and the code for an interactive demonstration of the models using the Shiny wed app framework. A maintained version of this code may be found on github: https://github.com/dnspangler/openTriage_validation, and an interactive demo app based on the public release models may be found here: https://ucpr.se/openTriage_demo/. (ZIP) [file pone.0226518.s008.zip › analysis.Rmd]

---
title: "A validation of machine learning-based risk scores in the prehospital setting"
author: 
  - Douglas Spangler
  - Thomas Hermansson
  - David Smekal
  - Hans Blomberg
output:
  word_document: default
  pdf_document: default
---
# Setup
```{r setup, include=FALSE}

# Remember to set your working directory to the location of this file or relative file paths won't work!

# if using Rstudio, this ought to do it:
if(rstudioapi::isAvailable()){
  setwd(dirname(rstudioapi::getSourceEditorContext()$path))
}

# Set config variables

inclset = "main" # "S6" for broadened inclusion criteria
pubmods = FALSE # TRUE to generate public release models and include them in the validation

# Don't print source code when knitting document, and don't print warnings/messages
knitr::opts_chunk$set(echo = F,
                      warning = F,
                      error = F,
                      message = F,
                      cache = F,
                      fig.width = 8,
                      fig.height = 5)

# Don't use scientific notation
options(scipen = 999)

# Load necessary package (installing them if necessary)

pkglist <- c("tidyverse", # For general data munging and plotting
             "lubridate", # For handling dates/times
             "boot", # For doing bootstrap calculations
             "knitr", # For generating pretty tables
             "xgboost", # For fitting and cross validation of gradient boosting models
             "PRROC", # for generating precisicion/recall and reciever operating characteristincs curves
             "pROC", # For getting CIs for sensitivity/specificity values (can't do PRCs though)
             "geosphere", # For calculating distances between coordinates on a geoid
             "rms", # For testing model calibration 
             "mice", # For doing multiple imputation
             "EnvStats", # For truncated distributions
             "micemd", # For parallelizing multiple imputations
             "flextable", # For making pretty tables
             "officer") # needed to define border properties

newpkg <- pkglist[!(pkglist %in% installed.packages()[,"Package"])]
if(length(newpkg)) install.packages(newpkg)

lapply(pkglist, require, character.only = TRUE)

# Set random seed for reproducibility
seed <- 42

set.seed(seed)

# Load additional functions used in the analysis

source("functions.R")

```
# Load
```{r load data}

## This section loads the study data if it exists. Otherwise, some fake data will be loaded.

## PLEASE NOTE!!! Using fake data, all results will be garbage. This is really only so that you can check that the code runs correcly in your environment, and to give you a sense of what the data should look like. The data properties file also provides some more detailed descriptive statistics regarding the distribution of the variables in our data. Bon appetit!

data_file = "data/studydata.rda"

if(file.exists(data_file)){
  
  # Load source data
  load(data_file)
  fakedata <- 0
  
  # Rename some variables for easier implementation of demo
  
  studydata <- studydata %>%
    rename(amb_int_pin = amb_pin,
           amb_int_iv = amb_iv,
           amb_int_immob = amb_immob,
           amb_int_cpr = amb_cpr,
           amb_int_o2 = amb_o2,
           amb_int_ekg = amb_ekg,
           amb_int_alert = amb_alert,
           amb_time_disp = amb_disptime,
           amb_time_scene = amb_scenetime,
           amb_time_toed = amb_timetoed) %>%
    dplyr::select(-contains("_init_")) %>%
    mutate(hosp_critcare = ifelse(hosp_icu | (hosp_deadinhosp & hosp_deaddays <= 30),
                                        1,0))
  
  
  
  # Encoding issues are so painful to deal with...
  
  names(studydata) <- gsub("ä","a",names(studydata))
  names(studydata) <- gsub("å","a",names(studydata))
  names(studydata) <- gsub("ö","o",names(studydata))
  
  names(studydata) <- gsub("Ä","A",names(studydata))
  names(studydata) <- gsub("Å","A",names(studydata))
  names(studydata) <- gsub("Ö","O",names(studydata))
  
  names(studydata) <- gsub("é","e",names(studydata))
  
  ## Extract some univariate properties of our data that we'll use to generate fake data when there is no data file to load
  
  ## TODO: Might try generating synthetic data with appropriate multivariate distributions if it turns out that there are people out there who whould find such a thing useful. Takes some consideration to get it right though.
  
  if(!file.exists("data/data_properties.rda")){
    # Get names of all reported variables
    synthnames <- sapply(names(studydata),
                         function(x,n){
                           grepl(paste(n, collapse = "|^"),x)
                         },n = names(prettyNames))
    
    synthnames <- synthnames[synthnames == T]
    
    synthdata <- studydata[,names(studydata) %in% names(synthnames)] %>%
      select_if(function(x){is.numeric(x)}) %>% ## Filter out non-numeric variables (text fields)
      dplyr::select(-starts_with("disp_q"))     ## Dispatch CDSS structure is proprietary, sorry. :(
      
    data_properties <- do.call(rbind,sapply(synthdata,summary))
    data_properties <- data.frame(data_properties,
                        sd = sapply(synthdata, sd, na.rm = T),
                        n_unique = sapply(synthdata,function(x) length(unique(x))),
                        n_decimals = sapply(synthdata,function(x){
                          p <- strsplit(as.character(x),"\\.")[[1]][2]
                          out <- ifelse(is.na(p),0,max(nchar(p)))
                          return(out)
                        }))
    
    vals = sapply(synthdata,function(x){
                          # If there are fewer than 20 unique values, generate a freqency table
                          ifelse(length(unique(x)) < 20, 
                                 list(table(x, useNA = "ifany")),
                                 integer(0))
    })
    
    ## This is kinda interesting, so write a .csv file to disk for the poor folks who don't know R
    write.csv(data_properties, file = "data/data_properties.csv")
    
    ## csvs have a hard time with nested lists though
    data_properties$vals <- vals
    
    save(data_properties, file = "data/data_properties.rda")
    
  }
}else{
  
  # If no data file present, generate some fake data with reasonable univariate properties.
  study_n = 68668
  
  load("data/data_properties.rda")
  
  # generate some fake data with approximately correct univariate distributions. We assume a normal distribution for variables with more than 20 unique values.
  
  studydata <- as.data.frame(apply(data_properties, 1, generate_synthdata, n = study_n)) %>%
  mutate_at(vars(starts_with("hosp_")),funs(ifelse(hospj == 0,NA,ifelse(is.na(.),0,.)))) # Need to make sure there are no missing outcome observations
  
  # Handle call timestamps (the only non-numeric variable we need in this analysis) seperately
  studydata$CreatedOn <- as.POSIXct(runif(study_n,
                                        as.numeric(ymd_hms("2016-01-01 00:00:00")),
                                        as.numeric(ymd_hms("2018-12-31 23:59:59"))),
                                  origin = "1970-01-01")
  
  studydata$caseid <- seq_along(1:nrow(studydata))
  
      # The xgboost algorithm fits a trivial constant model for two-day mortality resulting in an error when generating the variable importance data... We fix this in a quick and dirty way by adding some correlations for the model to find - let's make people who get critical care die within 2 days have a higher reccommended priority.
  
  studydata$disp_recpout <- ifelse(studydata$hosp_dead2day == 1 | studydata$hosp_critcare == 1,
                               pmin(studydata$disp_recpout + 1,max(studydata$disp_recpout)), 
                               studydata$disp_recpout)
  
  fakedata <- 1
  
  print("Synthetic data used! Note that all results here are essentially random.")
  
}

```
# Transformations
```{r data transformations}

# In this section, we present the data transformations we performed in terms of feature engineering. Note that we do not include simple data cleaning measures to exctract this dataset from our quality improvement database, as the database structure is ideosyncratic

## Calculate full NEWS scores

# Count number of missing vitals for each patient (assume AVPU and CGS are interchangeable), and calculate news scores for complete cases

studydata <- rowwise(studydata) %>%
  mutate(nmissvitals = sum(is.na(amb_v_br),
                           is.na(amb_v_spo2),
                           is.na(amb_v_pr),
                           is.na(amb_v_bp),
                           is.na(amb_v_temp),
                           is.na(amb_v_avpu))) %>%
  ungroup() %>%
  mutate(amb_v_avpu = ifelse(is.na(amb_v_avpu) & 
                               amb_v_gcs == 15,4,
                             amb_v_avpu),
         amb_v_gcs = ifelse(is.na(amb_v_gcs) & 
                               amb_v_avpu == 4,15,
                             amb_v_gcs)) %>% # IF AVPU is missing, if GCS = 15 set AVPU to 4. The literature is not unanimous with regards to other mappings betwen GCS and AVPU scores, and we'll handle the remainder of missing AVPU values using multiple imputation.
  news_calc()

# Calculate distance to EDs as the crow flies

hosp_coords <- list("AS" = c(17.641717, 59.848786), # Uppsala University Hospital
                    "EN" = c(17.069024, 59.629161)) # Enköping Hospital

dists <- lapply(hosp_coords,function(x,d){
  distm(x, cbind(d$coord_e, d$coord_n), fun = distHaversine)
},d = studydata)

# Get minimum distance in kilometers

dists <- mapply(min,dists[[1]],dists[[2]])/1000 

studydata$disp_disttoed <- dists

# 30-day cutoff to in-hospital mortality for critical care added in review

studydata$hosp_critcare <- ifelse(studydata$hosp_icu == 1 | ( studydata$hosp_deadinhosp & studydata$hosp_deaddays < 30),1,0)

# Calculate inclusion criteria

if(inclset == "main"){
  
studydata <- studydata %>%
  mutate(incl_disp = !is.na(disp_cat_Feber), # Checking any random category here is fine in our case
         incl_pin = pin == 1,
         incl_ambj = ambj > 0 & !is.na(ambj), # Allow multiple ambulance responses
         incl_ambtxp = (amb_txp == 1 & !is.na(amb_txp)),
         incl_hospj = hospj == 1 & !is.na(hospj), # Require only a single hospital journal
         incl_ed = hosp_ed == 1 & !is.na(hosp_ed),
         incl_vitals = nmissvitals < 3 & !is.na(amb_any),
         incl_adult = disp_age >= 18 & !is.na(disp_age)) %>%
  mutate_at(vars(starts_with("incl_")),as.numeric) %>%
  mutate(inclGroup = apply(dplyr::select(.,starts_with("incl_")),1,function(x) sum(cummin(x))),
         incl_final = ifelse(rowSums(dplyr::select(.,starts_with("incl_"))) ==
                               ncol(dplyr::select(.,starts_with("incl_"))),
                             1,0))
}

if(inclset == "S6"){
  
  studydata <- studydata %>%
  mutate(incl_disp = !is.na(disp_cat_Feber), # Checking any random category here is fine in our case
         incl_pin = pin == 1,
         incl_ambj = ambj > 0 & !is.na(ambj), # Allow multiple ambulance responses
         incl_hospnontxp = (hospj == 1 & !is.na(hospj)) | (amb_txp == 0 & pin == 1), # Require a single hospital journal or a non-transported patient with a valid pin
         incl_vitals = nmissvitals < 3 & !is.na(amb_any),
         incl_adult = disp_age >= 18 & !is.na(disp_age)) %>%
  mutate_at(vars(starts_with("incl_")),as.numeric) %>%
  mutate(inclGroup = apply(dplyr::select(.,starts_with("incl_")),1,function(x) sum(cummin(x))),
         incl_final = ifelse(rowSums(dplyr::select(.,starts_with("incl_"))) ==
                               ncol(dplyr::select(.,starts_with("incl_"))),
                             1,0))
  
  # Replace NAs in hospital outcomes with zeroes for patients with valid pin
  studydata$hosp_admit <- ifelse(studydata$incl_pin == 1 & is.na(studydata$hosp_admit),
                                 0,studydata$hosp_admit)
  
  studydata$hosp_critcare <- ifelse(studydata$incl_pin == 1 & is.na(studydata$hosp_critcare),
                                 0,studydata$hosp_critcare)
  
  studydata$hosp_dead2day <- ifelse(studydata$incl_pin == 1 & is.na(studydata$hosp_dead2day),
                                 0,studydata$hosp_dead2day)
  
  print("This sensitivity analysis presents results based on a broader cohort of patients than that presented in the main analysis. In this analysis, patients transported to non-ED destinations, and patients left on scene by the ambulance are included. Hospital records were captured for patients left on scene if they visited the hospital within 72 hours of contacting the ambulance service. Note that vital signs are more often missing among these patients, making the estimation of NEWS scores more unreliable, and assumptions of at-random missingness are thus more tenuous. This cohort of patients is also subject to additional sources of loss to follow-up (e.g. due to the use of healthcare facilities outside of the studied region, and due to contacts outside of the 72 hour window for which we receive hospital data).")
  
}

incldata <- filter(studydata,incl_final == 1)
```

# Imputation

```{r mi}
# multiple imputation

impdata <- incldata %>%
  dplyr::select(starts_with("disp_"),
         starts_with("amb_"),
         -starts_with("disp_q"),
         -starts_with("amb_t_"))

cs <- colSums(impdata,na.rm = T)

impdata <- impdata[,which(cs > 100)]

mipath = paste0("data/mi_",inclset,".rda")

if(fakedata == 0){
  # If using a real dataset...
    if(!file.exists(mipath)){
    # Perform multiple imputation if not previously done (This takes a while)
    
    mi <- mice.par(impdata,maxit = 20, defaultMethod = "pmm", seed = 42)
    save(mi,file = mipath)
    }
    load(mipath)


  # Check convergence
  #plot(mi,layout = c(2,7))
  
  # Check densities
  #densityplot(mi)
  
  implist <- complete(mi,action = "all")
  
  implist <- lapply(implist,news_calc)
  newsimp <- implist[[1]]$news_full
  
  for(i in 2:length(implist)){
    newsimp <- cbind(newsimp,implist[[i]]$news_full)
  }
    
  # Check that imputations all have smilar predictive values for NEWS scores
  
  # preds <- as.data.frame(newsimp)
  # 
  # labs <- data.frame(hosp_dead2day = incldata$hosp_dead2day,
  #                    hosp_critcare =  incldata$hosp_critcare,
  #                    hosp_admit = incldata$hosp_admit)
  # 
  # curves = data.frame("label" = character(0),
  #                     "predictor" = character(0),
  #                     "y" = integer(0),           
  #                     "x" = integer(0),
  #                     "threshold" = integer(0),
  #                     "type" = character(0))
  # 
  # for(i in 1:ncol(labs)){
  #   roc <- generate_rocdata(preds,labs[,i])
  #   roc <- cbind("label" = colnames(labs)[i],roc,stringsAsFactors = F)
  #   curves <- rbind(curves,roc)
  # }
  # 
  #   p <- curves %>%
  #     ggplot(aes(x=x,y=y,color=predictor)) + 
  #     geom_line(size = 1) +
  #     scale_x_continuous(breaks = seq(0,1,0.2)) +
  #     scale_y_continuous(breaks = seq(0,1,0.2)) +
  #     labs(x = "1-Specificity (FPR)", y = "Sensitivity") + 
  #     facet_wrap(~ label) + 
  #     theme(legend.position="bottom")
  #   
  #   p
  
  incldata$news <- apply(newsimp,1,median)
  
  newsimp <- as.data.frame(newsimp)
  names(newsimp) <- paste0("mi_news_",seq(1,5,1))
  
  timp <- as.mira(as.list(as.data.frame(newsimp)))
  
  incldata <- cbind(incldata,newsimp)
  
}else{
  
  # Otherwise no point wasting time - just generate some random NEWS scores... a lognormal distribution is pretty close, though NEWS scores a bit zero-inflated.
  
  # https://msalganik.wordpress.com/2017/01/21/making-sense-of-the-rlnorm-function-in-r/ was helpful here
  
  # Known parameters of NEWS scores in our data
  m <- 3.3
  stdv <- 3.4
  
  # Parameterize
  loc <- log(m^2 / sqrt(stdv^2 + m^2))
  spread <- sqrt(log(1 + (stdv^2 / m^2)))
  
  incldata$news <- floor(rlnormTrunc(nrow(incldata),loc,spread,min = 0,max = 21))
}

testdata <- filter(incldata,year(CreatedOn) >= 2018)
traindata <- filter(incldata,year(CreatedOn) < 2018)

```
# xgb data
```{r xgb data}

# Generate datasets to feed to XGB models in a sparse matrix format

xgb_data_disp <- traindata %>%
  dplyr::select(starts_with("disp_")) %>%
  as.matrix() %>%
  Matrix::Matrix(sparse = TRUE)

xgb_data_amb <- traindata %>%
  dplyr::select(starts_with("disp_"),
       starts_with("amb_")) %>%
  # Remove some variables which would not be available in using these models on the ambulance
  {if(inclset == "S6") select(.,
                              -amb_time_toed,
                              -amb_time_scene) else .} %>% 
  as.matrix() %>%
  Matrix::Matrix(sparse = TRUE)

xgb_data_pub <- traindata %>%
  # Exclude CDSS data from public release models
  dplyr::select(disp_age,
                disp_gender,
                disp_hour,
                disp_month,
                starts_with("disp_cat_"),
                starts_with("amb_")) %>%
  # Don't include number of each medication given for ease of interactive data entry
  mutate_at(vars(starts_with("amb_meds_")),function(x)ifelse(x>0,1,x)) %>%
  as.matrix() %>%
  Matrix::Matrix(sparse = TRUE)

xgb_data_disp_test <- testdata %>%
  dplyr::select(starts_with("disp_")) %>%
  as.matrix() %>%
  Matrix::Matrix(sparse = TRUE)

xgb_data_amb_test <- testdata %>%
  dplyr::select(starts_with("disp_"),
       starts_with("amb_")) %>%
  {if(inclset == "S6") select(.,
                              -amb_time_toed,
                              -amb_time_scene) else .} %>% 
  as.matrix() %>%
  Matrix::Matrix(sparse = TRUE)

xgb_data_pub_test <- testdata %>%
  dplyr::select(disp_age,
                disp_gender,
                disp_hour,
                disp_month,
                starts_with("disp_cat_"),
                starts_with("amb_"),
                ) %>%
  mutate_at(vars(starts_with("amb_meds_")),function(x)ifelse(x>0,1,x)) %>%
  as.matrix() %>%
  Matrix::Matrix(sparse = TRUE)

# Generate lists of labels and datasets to use in the analysis (Update these if you're looking to re-use this code)

lablist <- list("hosp_admit" = traindata$hosp_admit,
                "hosp_critcare" = traindata$hosp_critcare,
                "hosp_dead2day" = traindata$hosp_dead2day)

datlist <- list("disp" = xgb_data_disp,
                "amb" = xgb_data_amb,
                "pub" = xgb_data_pub)

lablist_test <- list("hosp_admit" = testdata$hosp_admit,
                "hosp_critcare" = testdata$hosp_critcare,
                "hosp_dead2day" = testdata$hosp_dead2day)

datlist_test <- list("disp" = xgb_data_disp_test,
                "amb" = xgb_data_amb_test,
                "pub" = xgb_data_pub)

```
# xgb models
```{r xgb models}

# Only run this if there is no model already trained

xgbpath <- paste0("data/xgb_",inclset,".rda")
xgbcvpath <- paste0("data/xgb_cv_",inclset,".rda")

if(!file.exists(xgbpath)|!file.exists(xgbcvpath)){
  
  # Perform grid search to select model hyperparameters. 
  
  # Note that we used the same hyperparameters for all reported models, as we found that this set of values worked well across all outcomes and datasets. Here, only the final selected hyperparameters are entered, and an appropriate number of rounds/trees is selected. If re-using this code, add additional values to test in the searchGrid object below, which defines the variables to include in the grid search.
  
  searchGrid <- expand.grid(label = names(lablist),
                            data = names(datlist),
                            subsample = c(0.7), 
                            colsample_bytree = c(0.6),
                            max_depth = c(6),
                            min_child = c(2), 
                            eta = c(0.05),
                            gamma = c(5),
                            eval.metric = "auc",
                            objective = "binary:logistic",
                            stringsAsFactors = F)
  
  if(!file.exists("data/best_tune.rda")){
    # Only perform grid search if no set of best hyperparameters already exists
    
    best_tune <- top_gridsearch(lablist,datlist,searchGrid,1)
    
    # Early stopping rounds = 10
    best_tune$nrounds <- best_tune$nrounds - 10
    save(best_tune, file = "data/best_tune.rda")
  }
  load("data/best_tune.rda")
  # Train final models using best hyperparameters
   
  xgb <- xgb_trainmodels(label_train = lablist,
                        data_train = datlist,
                        params = best_tune)
  
  # xgb_pub <- xgb_trainmodels(label_train = lablist_pub,
  #                       data_train = datlist_pub,
  #                       params = best_tune)
  
  xgb_cv <- cv_xgb_trainmodels(label_train = lablist,
                        data_train = datlist,
                        params = best_tune)
  
  # Save these final models to disk
  save(xgb_cv,file = xgbcvpath)
  save(xgb,file = xgbpath)
  # save(xgb_pub,file = "data/xgb_pub.rda")
}

load(xgbcvpath)
load(xgbpath)

# Set composite risk score weights
weights = c(1,1,1)

# generate composite risk scores based on cross-validated predictions. You'll need to update the names of the outcomes here if re-using this code... Should generate these automatically based on lablist really, but life is short!

disp_cv_preds <- data.frame("hosp_admit" = xgb_cv$disp_hosp_admit$pred,
                       "hosp_critcare" = xgb_cv$disp_hosp_critcare$pred,
                       "hosp_dead2day" = xgb_cv$disp_hosp_dead2day$pred)

amb_cv_preds <- data.frame("hosp_admit" = xgb_cv$amb_hosp_admit$pred,
                      "hosp_critcare" = xgb_cv$amb_hosp_critcare$pred,
                      "hosp_dead2day" = xgb_cv$amb_hosp_dead2day$pred)

pub_cv_preds <- data.frame("hosp_admit" = xgb_cv$pub_hosp_admit$pred,
                      "hosp_critcare" = xgb_cv$pub_hosp_critcare$pred,
                      "hosp_dead2day" = xgb_cv$pub_hosp_dead2day$pred)

disp_composite_preds <- generate_composite(disp_cv_preds,
                                          weights,log_trans = T)

amb_composite_preds <- generate_composite(amb_cv_preds,
                                          weights,log_trans = T)

pub_composite_preds <- generate_composite(pub_cv_preds,
                                          weights,log_trans = T)

# Predict risk scores in test data. 

disp_test_preds <- data.frame("hosp_admit" = predict(xgb$disp_hosp_admit,
                                                     newdata = xgb_data_disp_test),
                         "hosp_critcare" = predict(xgb$disp_hosp_critcare,
                                                   newdata = xgb_data_disp_test),
                         "hosp_dead2day" = predict(xgb$disp_hosp_dead2day,
                                                   newdata = xgb_data_disp_test))

amb_test_preds <- data.frame("hosp_admit" = predict(xgb$amb_hosp_admit,
                                                    newdata = xgb_data_amb_test),
                        "hosp_critcare" = predict(xgb$amb_hosp_critcare,
                                                  newdata = xgb_data_amb_test),
                        "hosp_dead2day" = predict(xgb$amb_hosp_dead2day,
                                                  newdata = xgb_data_amb_test))

pub_test_preds <- data.frame("hosp_admit" = predict(xgb$pub_hosp_admit,
                                                    newdata = xgb_data_pub_test),
                        "hosp_critcare" = predict(xgb$pub_hosp_critcare,
                                                  newdata = xgb_data_pub_test),
                        "hosp_dead2day" = predict(xgb$pub_hosp_dead2day,
                                                  newdata = xgb_data_pub_test))

# Generate composite scores in test data. Note that we pass the CV prediction objects here as they contain the scaling parameters necessary to scale predictions in test data appropriately.

disp_composite_preds_test <- predict_composite(disp_test_preds, 
                                               disp_composite_preds, 
                                               weights,
                                               log_trans = T)

amb_composite_preds_test <- predict_composite(amb_test_preds, 
                                              amb_composite_preds, 
                                              weights,
                                              log_trans = T)

pub_composite_preds_test <- predict_composite(pub_test_preds, 
                                              pub_composite_preds, 
                                              weights,
                                              log_trans = T)

```
# Validation data
```{r validation data}
# Generate predictor and label dataframes to be used in validation. Update the outcomes here if necessary if re-using code

preds <- data.frame(pout = 5-as.numeric(traindata$pout), 
                    news = traindata$news,
                    disp_composite = disp_composite_preds,
                    amb_composite = amb_composite_preds)
if(pubmods == T){
  preds <- cbind(preds,
                 pub_composite = pub_composite_preds)
}


labs <- data.frame(hosp_dead2day = traindata$hosp_dead2day,
                   hosp_critcare =  traindata$hosp_critcare,
                   hosp_admit = traindata$hosp_admit)

preds_test <- data.frame(pout = 5-as.numeric(testdata$pout), 
                         news = testdata$news,
                         disp_composite = disp_composite_preds_test,
                         amb_composite = amb_composite_preds_test)

if(pubmods == T){
  preds_test <- cbind(preds_test,
                 pub_composite = pub_composite_preds_test)
}

labs_test <- data.frame(hosp_dead2day = testdata$hosp_dead2day,
                   hosp_critcare =  testdata$hosp_critcare,
                   hosp_admit = testdata$hosp_admit)

curves = data.frame("label" = character(0),
                    "valtype" = character(0),
                    "predictor" = character(0),
                    "y" = integer(0),
                    "x" = integer(0),
                    "threshold" = integer(0),
                    "type" = character(0))

# Generate ROC curve data for test and CV validation

for(i in 1:ncol(labs)){
  roc <- generate_rocdata(preds,labs[,i])
  roc <- cbind("label" = colnames(labs)[i],
               "valtype" = "Cross-Validated",
               roc,
               stringsAsFactors = F)
  curves <- rbind(curves,roc)
}

for(i in 1:ncol(labs)){
  roc <- generate_rocdata(preds_test,labs_test[,i])
  roc <- cbind("label" = colnames(labs)[i],
               "valtype" = "Test",
               roc,
               stringsAsFactors = F)
  curves <- rbind(curves,roc)
}

longlabs_test <-  as.data.frame(rbind(cbind(lab = "hosp_dead2day", 
                                       val = testdata$hosp_dead2day),
                                 cbind(lab = "hosp_critcare",
                                       val =  testdata$hosp_critcare),
                                 cbind(lab = "hosp_admit",
                                       val = testdata$hosp_admit)))

longpreddata_test <- data.frame(longlabs_test, preds_test) %>%
  filter(!is.na(val))

rocaucs_test <- longpreddata_test %>%
  group_by(lab) %>%
  summarise_at(vars(-1),funs(boot_auc(.,val, type = "roc"))) %>%
  mutate("valtype" = "Test")

longlabs <-  as.data.frame(rbind(cbind(lab = "hosp_dead2day", 
                                       val = traindata$hosp_dead2day),
                                 cbind(lab = "hosp_critcare",
                                       val = traindata$hosp_critcare),
                                 cbind(lab = "hosp_admit",
                                       val = traindata$hosp_admit)))
                           
longpreddata <- data.frame(longlabs, preds) %>%
  filter(!is.na(val))

rocaucs <- longpreddata %>%
  group_by(lab) %>%
  summarise_at(vars(-1),funs(boot_auc(.,val, type = "roc"))) %>%
  mutate("valtype" = "Cross-Validated")

## Calculate pooled c-indexes for news scores based on rubin's rules


news_roc_train <- pool_vals(select(traindata,
                                   starts_with("mi_news")),
                            labs)[c(3,2,1)]

news_roc_test <- pool_vals(select(testdata,
                                  starts_with("mi_news")),
                           labs_test)[c(3,2,1)]


```

# Export public model

```{r pubmodel}
if(pubmods == T & ! file.exists("demo/pub_mods.rda")){
  
  pub_curves <- curves %>%
    filter(valtype == "Test",
           predictor == "pub_composite",
           type == "roc") %>%
    select(label,x,y,threshold) %>%
    mutate(threshold = round(threshold,2)) %>%
    distinct(label,valtype,predictor,threshold,.keep_all = T) %>%
    rowwise() %>%
    mutate(tt = list(table(
                      longpreddata_test$pub_composite[longpreddata_test$lab == label] <= threshold,
                      1-as.numeric(as.character(longpreddata_test$val[longpreddata_test$lab == label]))))) %>%
    ungroup()
  
  ## Bootstrap?
  
  nboot = 10

  bootmods <- list()
  bootmods_cv <- list()
  bootscale <- list()
  
  g <- interaction(lablist)

  for(i in 1:nboot){
  
    bootrows <- unlist(tapply(1:nrow(xgb_data_pub), g, sample, replace = T), use.names = FALSE)
    
    bootdat <- list("pub" = xgb_data_pub[bootrows,])
    bootlabs <- lapply(lablist, function(x)x[bootrows])
    boot_tune <- filter(best_tune, data == "pub")
    
    bootmods[[i]] <- xgb_trainmodels(label_train = bootlabs,
                               data_train = bootdat,
                               params = boot_tune)
    
    
    
    bootmods_cv <- cv_xgb_trainmodels(label_train = bootlabs,
                               data_train = bootdat,
                               params = boot_tune)
    
    boot_cv_preds <- data.frame("hosp_admit" = bootmods_cv$pub_hosp_admit$pred,
                      "hosp_critcare" = bootmods_cv$pub_hosp_critcare$pred,
                      "hosp_dead2day" = bootmods_cv$pub_hosp_dead2day$pred)

    bootscale[[i]] <- generate_composite(boot_cv_preds,
                                          weights,log_trans = T)
  }

  medvals <- apply(xgb_data_pub,2,median,na.rm = T) %>% round()
  
  mods <- list("hosp_admit" = xgb$pub_hosp_admit,
                  "hosp_critcare" = xgb$pub_hosp_critcare,
                  "hosp_dead2day" = xgb$pub_hosp_dead2day)
  
  pub_mods <- list("mods" = mods,
                   "bootmods" = bootmods,
                   "medvals" = medvals,
                   "scale" = pub_composite_preds,
                   "bootscale" = bootscale,
                   "roc" = pub_curves)
  
  save(pub_mods, file = "demo/pub_mods.rda")
  
}

```


# Sensitivity / specificity data
```{r senspec}

# Generate confidence intervalled sensitivity and specificity values for presentation in text

# Get NEWS scores at thresholds of interest. Note that since we're using a different package to calculate CIs, we need to specify threshold values which are one less than those we're interested in. 

rules <- curves %>%
  filter(predictor %in% "news" & 
           valtype == "Test" &
           threshold %in% c(0,1,3,6) &
           y != 1 &
           y != 0) %>%
  mutate(threshold = threshold + 1,
         rulethresh = threshold)


mods <- apply(rules,1,function(r,c){
  out <- c %>%
    filter(predictor %in% c("amb_composite","disp_composite"),
           label == r["label"],
           valtype == "Test") %>%
    group_by(label,predictor) %>% 
    filter(y >= r["y"]) %>%
    mutate(x = 1-x,
           rulethresh = r["rulethresh"]) %>%
    top_n(n=1,wt=threshold) %>%
    ungroup()
  return(out)
}, c = curves)

mods <- do.call(rbind,mods)

citab <-rbind(rules,mods)

senspec <- apply(citab,1,function(x,p_apply,l_apply,mods = c("disp_composite","amb_composite")){
  p = p_apply[,x["predictor"]]
  l = l_apply[,x["label"]]
  r = roc(l,p)
  ci = ci.thresholds(r, threshold = as.numeric(x["threshold"]), boot.n = 200)
  x = c(x,"sens_ci" = paste0(format(round(ci$sensitivity[2],2), nsmall = 2)," (",
                            format(round(ci$sensitivity[1],2), nsmall = 2)," - ",
                            format(round(ci$sensitivity[3],2), nsmall = 2),")"),
        "spec_ci" = paste0(format(round(ci$specificity[2],2), nsmall = 2)," (",
                          format(round(ci$specificity[1],2), nsmall = 2)," - ",
                          format(round(ci$specificity[3],2), nsmall = 2),")"))
  return(x)
},p_apply = preds_test,l_apply = labs_test)


senspec <- as.data.frame(t(senspec),stringsAsFactors = F) %>%
  arrange(label)
```
# Variable importance
```{r varimp}

  admitimp <- cbind(xgb.importance(model = xgb$amb_hosp_admit),model = "hosp_admit")
critcareimp <- cbind(xgb.importance(model = xgb$amb_hosp_critcare),model = "hosp_critcare")
dead2dayimp <- cbind(xgb.importance(model = xgb$amb_hosp_dead2day),model = "hosp_dead2day")

xgb_varimp <- full_join(admitimp,critcareimp) %>%
  full_join(dead2dayimp) %>%
  dplyr::select(Feature,Gain,model) %>%
  group_by(Feature) %>%
  mutate(mean_gain = mean(Gain,na.rm = T)) %>%
  ungroup() %>%
  arrange(desc(mean_gain)) %>%
  mutate(Feature = reorder(Feature,mean_gain)) %>%
  mutate(model = factor(model, levels = c("hosp_admit",
                                          "hosp_critcare",
                                          "hosp_dead2day")))

```
# Tables and figures
## Table 1
```{r table1}

# Generate table 1 based on inclusion criteria calculated above

full_excl <- get_exclusions(studydata)
train_excl <- get_exclusions(studydata[studydata$test==0,])
test_excl <- get_exclusions(studydata[studydata$test==1,])

## Calculate some of the totals for table 1 "manually"

table1 <- cbind(train_excl,
                test_excl[,-1],
              stringsAsFactors = F)

table1 <- rbind(c("Original","","",nrow(studydata[studydata$test==0,]),"","",nrow(studydata[studydata$test==1,]),""),table1)

table1[table1$var == "incl_final",] <- c("Included in study",
  nrow(studydata[studydata$test==0,]) - nrow(traindata),
  round((1-(nrow(traindata)/nrow(studydata[studydata$test==0,])))*100,1),
  nrow(traindata),
  nrow(studydata[studydata$test==1,]) - nrow(testdata),
  round((1-(nrow(testdata)/nrow(studydata[studydata$test==1,])))*100,1),
  nrow(testdata))

# Avoid duplicate names
t1names <- get_names(names(table1))
names(table1) <- c(names(table1)[1],
                   paste0(names(table1)[2:4],"_train"),
                   paste0(names(table1)[5:7],"_test"))

table1_final <- flextable(get_names(table1), cwidth = 0.75) %>%
  set_header_df(mapping = data.frame(keys = names(table1), 
                                             values = t1names, 
                                             stringsAsFactors = FALSE),
              key = "keys" ) %>%
  add_header_row(values = c("","Training dataset (2016-2017)","Test dataset (2018)"), 
                 colwidths = c(1,3,3)) %>%
  hline(i = 1, border = fp_border()) %>%
  hline(i = nrow(table1)-1, border = fp_border()) %>%
  vline(j = 4, border = fp_border()) %>%
  align(part = "header", align = "center")
  
table1_final
```
## Table 2
```{r table2}

by_prio <- incldata %>%
  group_by(pout)%>%
  desc_table() %>%
  t()

tot <- incldata %>%
  desc_table() %>%
  t()

table2 <- cbind(rownames(by_prio),by_prio,c("Total",tot))

colnames(table2) <- c(" ","1A","1B","2A","2B","Total")
table2 <- as.data.frame(table2[-1,],stringsAsFactors = F)

table2_final <- get_names(table2) %>%
flextable() %>%
  add_header_row(values = c("","Priority",""), 
                 colwidths = c(1,4,1)) %>%
  align(part = "header", align = "center")

table2_final

```
## Figure 1
``` {r fig1}

# Generate ROC graphs

fig1 <- get_names(curves) %>%
  mutate(predictor = factor(predictor, levels = c("Ambulance risk score", 
                                                  "Dispatch risk score",
                                                  "Public risk score",
                                                  "NEWS Score",
                                                  "Dispatched priority")),
         label = factor(label, levels = c("Hospital admission",
                                          "Critical Care",
                                          "Two-day mortality"))) %>%
  ggplot(aes(x=x,y=y,color = predictor,linetype = `Validation method`)) + 
  geom_abline(intercept = 0, slope = 1) +
  geom_line(size = 1) +
  scale_x_continuous(breaks = seq(0,1,0.2)) +
  geom_hline(yintercept = 0.95, linetype = 2) +
  scale_y_continuous(breaks = seq(0,1,0.2)) +
  labs(x = "1-Specificity (FPR)", y = "Sensitivity",
       linetype = "Validation method",
       color = "Predictor") + 
  facet_wrap(~ label) + 
  scale_linetype_manual(values=c("dashed","solid")) +
  theme_minimal() +
  theme(legend.position="bottom",
        rect = element_rect(fill = "transparent")) +
  guides(colour = guide_legend(nrow = 2, byrow = T),
         linetype = guide_legend(nrow = 2, byrow = T))

fig1
```

## Table 3

```{r table3}

table3 <- rocaucs_test %>%
  bind_rows(rocaucs) %>%
  dplyr::select(valtype,everything()) %>%
  arrange(rev(valtype),lab)

# Replace median imputed values with estimates pooled using rubin's rules; they are essentially identical due to a near-zero between-imputation variance... But these values are more methodologically correct! :)

table3$news <- c(news_roc_test,news_roc_train)

table3_final <- flextable(get_names(table3)) %>%
  add_header_row(values = c("","Concordance index (95% CI)"), 
                 colwidths = c(2,ncol(table3)-2)) %>%
  merge_v("Validation method") %>%
  align(part = "header", align = "center") %>%
  align(j = "Validation method", align = "center") %>%
  hline(i = 3, border = fp_border()) %>%
  fix_border_issues()

table3_final
```

## Table 4

```{r table4}
prioprev <- table(testdata$pout)

grp <- cbind(select(testdata,caseid,pout),
             "disp_pred" = disp_composite_preds_test) %>%
  arrange(desc(disp_pred)) %>%
  bind_cols(pred_group = rep(as.numeric(names(prioprev)),
                             prioprev))

descgroups <- left_join(grp,select(testdata,-pout),by="caseid")


by_prio <- descgroups %>%
  group_by(pout)%>%
  desc_table() %>%
  t()

by_pred <- descgroups %>%
  group_by(pred_group)%>%
  desc_table() %>%
  t()

table4 <- cbind(rownames(by_prio),by_prio,by_pred) %>%
  t()

table4 <- as.data.frame(table4[-1,c(2,3,5,6,8,12,13,14)],
                        stringsAsFactors = F) %>%
  bind_cols("Type" = c(rep("Current",4),
                       rep("By dispatch risk score",4)),
            "Priority" = c("1A","1B","2A","2B",
                  "1A","1B","2A","2B"),.)

table4_final <- get_names(table4) %>%
flextable() %>%
  merge_v("Type")

table4_final
```

## Figure 2
```{r fig2, fig.height=4}

  fig2 <- get_names(head(xgb_varimp,3*15)) %>%
          ggplot(aes(x = Gain,y = Feature, color = model)) +
          geom_point(shape = 18, size = 4) + 
          labs(x = "Proportional gain in accuracy from including variable", 
               y = "Variable") +
          theme_minimal() +
          theme(legend.position="bottom")

fig2

```


# Supplementary analyses

## S1 Table - Predictor description

```{r predictors}

#For the sake of brevity, we aggregate individual dummy variables to the categorical variable they are drawn from in this table.

vargroups <- c("meds",
  "airway",
  "breathing", 
  "circ", 
  "pulse", 
  "skincond", 
  "breathsounds", 
  "ptmeds", 
  "medhist",
  "cat",
  "calltypes",
  "q")

nmods = length(unique(xgb_varimp$model))

varimp_sums <- xgb_varimp %>%
  separate(Feature,into = c("source","group","var","answer") ,"_") %>%
  mutate(var_ans = paste(var,answer),
         var = ifelse(group %in% vargroups,NA,var),
         feature = gsub("_NA","",paste(source,group,var,sep = "_")),
         value = ifelse(is.na(Gain),0,Gain)) %>%
  group_by(feature) %>%
  dplyr::summarize(sum_gain = sum(Gain)/nmods*100,
                   n_vars = length(unique(var_ans))) %>%
  ungroup()

vardesc <- incldata %>%
  dplyr::select(starts_with("disp_"),
         starts_with("amb_")) %>%
  select_if(is.numeric) %>%
  mutate_all(funs(ifelse(. == 0 | is.na(.) ,0,1)))

feats <- data.frame(feature = colnames(vardesc)) %>%
  separate(feature,into = c("source","group","var","Answer") ,"_") %>%
  mutate(var = ifelse(group %in% vargroups,NA,var),
         feature = gsub("_NA","",paste(source,group,var,sep = "_")))
  
vardesc2 <- as.data.frame(t(vardesc),
                         stringsAsFactors = F) %>%
  mutate(feature = feats$feature) %>%
  group_by(feature) %>%
  summarise_all(funs(max)) %>%
  t() %>%
  as.data.frame(stringsAsFactors = F)

names(vardesc2) <- vardesc2[1,]
vardesc3 <- vardesc2[-1,] %>%
  mutate_all(as.numeric)

vartab <- data.frame(feature = names(colSums(vardesc3)),
                     n_value = colSums(ifelse(vardesc3 == 0,0,1),
                                       na.rm = T),
                     pct_value = round(colMeans(vardesc3)*100,1)) %>%
   left_join(varimp_sums,by = "feature") %>%
  filter(!is.na(sum_gain))

s1table_final <- flextable(get_names(vartab)) %>%
  colformat_num("Percent of included calls with non-zero/non-missing value", digits = 1) %>%
  colformat_num("Number of included calls with non-zero/non-missing value", digits = 0)
```

```{r}
s1table_final
```


## S2 Analysis - Precision/Recall

```{r prc, fig.width=8}
prcurves = data.frame("label" = character(0),
                    "predictor" = character(0),
                    "y" = integer(0),
                    "x" = integer(0),
                    "threshold" = integer(0),
                    "type" = character(0))

for(i in 1:ncol(labs)){
  pr <- generate_prdata(preds,labs[,i])
  pr <- cbind("label" = colnames(labs)[i],
               "valtype" = "Cross-Validated",
              pr,
              stringsAsFactors = F)
  prcurves <- rbind(prcurves,pr)
}

for(i in 1:ncol(labs)){
  pr <- generate_prdata(preds_test,labs_test[,i])
  pr <- cbind("label" = colnames(labs)[i],
               "valtype" = "Test",
               pr,
               stringsAsFactors = F)
  prcurves <- rbind(prcurves,pr)
}


s2fig <- get_names(prcurves) %>%
  mutate(predictor = factor(predictor, levels = c("Ambulance risk score", 
                                                  "Dispatch risk score",
                                                  "NEWS Score",
                                                  "Dispatched priority")),
         label = factor(label, levels = c("Hospital admission",
                                          "Critical Care",
                                          "Two-day mortality")))  %>%
  ggplot(aes(x=x,y=y,color=predictor,linetype = `Validation method`)) + 
  geom_line(size = 1) +
  scale_x_continuous(breaks = seq(0,1,0.2)) +
  scale_y_continuous(breaks = seq(0,1,0.2)) +
  labs(x = "Recall", y = "Precision",
       linetype = "Validation method",
       color = "Predictor") + 
  facet_wrap(~ label) + 
  scale_linetype_manual(values=c("dashed","solid")) +
  theme_minimal() +
  theme(legend.position="bottom",
        rect = element_rect(fill = "transparent")) +
  guides(colour = guide_legend(nrow = 2, byrow = T),
         linetype = guide_legend(nrow = 2, byrow = T))
  
s2fig

praucs_test <- longpreddata_test %>%
  group_by(lab) %>%
  summarise_at(vars(-1),funs(boot_auc(.,val, type = "pr"))) %>%
  mutate("valtype" = "Test")  

praucs <- longpreddata %>%
  group_by(lab) %>%
  summarise_at(vars(-1),funs(boot_auc(.,val, type = "pr")))%>%
  mutate("valtype" = "Cross-Validated")  

s2table <- praucs_test %>%
  bind_rows(praucs) %>%
  dplyr::select(valtype,everything()) %>%
  arrange(rev(valtype),lab)

flextable(get_names(s2table)) %>%
  add_header_row(values = c("","Area under Precision/Recall curve (95% CI)"), 
                 colwidths = c(2,ncol(s2table)-2)) %>%
  merge_v("Validation method") %>%
  align(j = "Validation method", align = "center") %>%
  hline(i = 3, border = fp_border()) %>%
  align(part = "header", align = "center") %>%
  fix_border_issues()


```

## S3 Figure - Model calibration curves

### Overall

```{r calib_overall}

calib_tab <- expand.grid("labs" = rev(unique(names(labs))),
            "preds" = unique(names(preds)[-1]),
            stringsAsFactors = F)

calibstats <- data.frame("pred" = character(0),
                         "lab" = character(0),
                         "groupvar" = character(0),
                         "group" = character(0),
                         "n" = numeric(0),
                         "E_avg" = numeric(0),
                         "C_index" = numeric(0),
                         stringsAsFactors = F)

# Set minimum number of observations per point to be plotted

nmin = 10

par(mfrow=c(3,3),
    mar=c(2,2,3,2),
    oma = c(2,2,0,0))

for(i in seq(nrow(calib_tab))){
  tit <- paste0(get_names(calib_tab$preds[i]),"\n",get_names(calib_tab$labs[i]))
  dat <- val_prob(preds_test[,calib_tab$preds[i]],
                   labs_test[,calib_tab$labs[i]],
                  g = F,
                  m = nmin)
  
  ngrp = nrow(dat$stats)
  calibstats <- rbind(calibstats,
                      cbind("pred" = get_names(calib_tab$preds[i]),
                            "lab" = get_names(calib_tab$labs[i]),
                            "groupvar" = "Overall",
                            "group" = "Overall",
                            "n" = dat$stats[,"n"],
                            "E_avg" = dat$stats[,"Eavg"],
                            "C_index" = dat$stats[,"C"]))
  plt <- val_prob_plot(dat, statloc = F, xlab = " ",ylab = " ", labels = "")
  title(tit)
}

mtext('Predicted probability', side = 1, line = 1, outer = TRUE)
mtext('Actual probability', side = 2, line = 1, outer = TRUE)

```

## Sub-group calibration

### By Age quartiles

```{r calib_age, warning=F}

par(mfrow=c(3,3),
    mar=c(2,2,3,2),
    oma = c(2,2,0,0))

groupvar = "Age"
for(i in seq(nrow(calib_tab))){
  tit <- paste0(get_names(calib_tab$preds[i]),"\n",get_names(calib_tab$labs[i]))
  dat <- val_prob(preds_test[,calib_tab$preds[i]],
                   labs_test[,calib_tab$labs[i]],
                  g = testdata$disp_age,
                  m = nmin)
  ngrp = nrow(dat$stats)
    calibstats <- rbind(calibstats,
                        cbind("pred" = rep(get_names(calib_tab$preds[i]),ngrp),
                              "lab" = rep(get_names(calib_tab$labs[i]),ngrp),
                              "groupvar" = rep(groupvar,ngrp),
                              "group" =  names(dat$stats[,"C"]),
                              "n" = dat$stats[,"n"],
                              "E_avg" = dat$stats[,"Eavg"],
                              "C_index" = dat$stats[,"C"]))
  plt <- val_prob_plot(dat, statloc = F, xlab = " ",ylab = " ", cex = 1)
  title(tit)
}

mtext('Predicted probability', side = 1, line = 1, outer = TRUE)
mtext('Actual probability', side = 2, line = 1, outer = TRUE)

```

### By Gender

```{r calib_gender, warning=F}
par(mfrow=c(3,3),
    mar=c(2,2,3,2),
    oma = c(2,2,0,0))

groupvar = "Gender"
for(i in seq(nrow(calib_tab))){
  tit <- paste0(get_names(calib_tab$preds[i]),"\n",get_names(calib_tab$labs[i]))
  dat <- val_prob(preds_test[,calib_tab$preds[i]],
                   labs_test[,calib_tab$labs[i]],
                  g = factor(testdata$disp_gender, labels = c("Male","Female")),
                  m = nmin)
  ngrp = nrow(dat$stats)
    calibstats <- rbind(calibstats,
                        cbind("pred" = rep(get_names(calib_tab$preds[i]),ngrp),
                              "lab" = rep(get_names(calib_tab$labs[i]),ngrp),
                              "groupvar" = rep(groupvar,ngrp),
                              "group" =  names(dat$stats[,"C"]),
                              "n" = dat$stats[,"n"],
                              "E_avg" = dat$stats[,"Eavg"],
                              "C_index" = dat$stats[,"C"]))
  plt <- val_prob_plot(dat, statloc = F, xlab = " ",ylab = " ", cex = 1)
  title(tit)
}

mtext('Predicted probability', side = 1, line = 1, outer = TRUE)
mtext('Actual probability', side = 2, line = 1, outer = TRUE)

```

### By Priority

```{r calib_prio, warning=F}
par(mfrow=c(3,3),
    mar=c(2,2,3,2),
    oma = c(2,2,0,0))

groupvar = "Priority"
for(i in seq(nrow(calib_tab))){
  tit <- paste0(get_names(calib_tab$preds[i]),"\n",get_names(calib_tab$labs[i]))
  dat <- val_prob(preds_test[,calib_tab$preds[i]],
                   labs_test[,calib_tab$labs[i]],
                  g = factor(testdata$pout, labels = c("2B","2A","1B","1A")),
                  m = nmin)
  ngrp = nrow(dat$stats)
    calibstats <- rbind(calibstats,
                        cbind("pred" = rep(get_names(calib_tab$preds[i]),ngrp),
                              "lab" = rep(get_names(calib_tab$labs[i]),ngrp),
                              "groupvar" = rep(groupvar,ngrp),
                              "group" =  names(dat$stats[,"C"]),
                              "n" = dat$stats[,"n"],
                              "E_avg" = dat$stats[,"Eavg"],
                              "C_index" = dat$stats[,"C"]))
  plt <- val_prob_plot(dat, statloc = F, xlab = " ",ylab = " ", cex = 1)
  title(tit)
}

mtext('Predicted probability', side = 1, line = 1, outer = TRUE)
mtext('Actual probability', side = 2, line = 1, outer = TRUE)

```

### By Common call types

```{r calib_ct, warning=F}
par(mfrow=c(3,3),
    mar=c(2,2,3,2),
    oma = c(2,2,0,0))

groupvar = "Calltype"

## Get names of the most comon call types and generate a categorical variable

cts <- sort(colSums(dplyr::select(testdata,starts_with("disp_cat")),na.rm = T), decreasing = T)

cats <- names(cts[1:5])

ct <- ifelse(testdata[cats[1]] == 1,get_names(cats[1]),
             ifelse(testdata[cats[2]] == 1,get_names(cats[2]),
             ifelse(testdata[cats[3]] == 1,get_names(cats[3]),
             ifelse(testdata[cats[4]] == 1,get_names(cats[4]),
             ifelse(testdata[cats[5]] == 1,get_names(cats[5]),
             "Other")))))

for(i in seq(nrow(calib_tab))){
  tit <- paste0(get_names(calib_tab$preds[i]),"\n",get_names(calib_tab$labs[i]))
  dat <- val_prob(preds_test[,calib_tab$preds[i]],
                   labs_test[,calib_tab$labs[i]],
                  g = ct,
                  m = nmin)
  ngrp = nrow(dat$stats)
  calibstats <- rbind(calibstats,
                      cbind("pred" = rep(get_names(calib_tab$preds[i]),ngrp),
                            "lab" = rep(get_names(calib_tab$labs[i]),ngrp),
                            "groupvar" = rep(groupvar,ngrp),
                            "group" =  names(dat$stats[,"C"]),
                            "n" = dat$stats[,"n"],
                            "E_avg" = dat$stats[,"Eavg"],
                            "C_index" = dat$stats[,"C"]))
  names(dat$cal.curves) <- gsub("Dispatch - ","",names(dat$cal.curves))
  plt <- val_prob_plot(dat, statloc = F, xlab = " ",ylab = " ", cex = 1)
  title(tit)
}

mtext('Predicted probability', side = 1, line = 1, outer = TRUE)
mtext('Actual probability', side = 2, line = 1, outer = TRUE)
```

## S4 Table - Model calibration mean absolute error
```{r}
sup3t <- calibstats %>%
  dplyr::select(pred,lab,n,E_avg,groupvar) %>%
  group_by(pred,lab,groupvar) %>%
  dplyr::summarize(E_avg = weighted.mean(as.numeric(as.character(E_avg)),
                                  as.numeric(as.character(n)))) %>%
  spread(lab, E_avg) %>%
  arrange(groupvar) %>%
  dplyr::select(groupvar,everything()) %>%
  rename(" " = groupvar,
         "  " = pred)


flextable(sup3t) %>%
 add_header_row(values = c("Stratification variable","Predictor","Mean absolute error from ideal calibration"),
                colwidths = c(1,1,3)) %>%
  merge_v(j = 1) %>%
  colformat_num(col_keys = c("Hospital admission","Critical Care","Two-day mortality"), digits = 4) %>%
 align(part = "header", align = "center") %>%
  fix_border_issues()
  
```

## S5 Table - Sensitivity to alternate weights

```{r weights}
weightlist <- list("100:10:1" = c(100,10,1),
                   "4:2:1" = c(4,2,1),
                   "1:1:1" = c(1,1,1),
                   "1:2:4" = c(1,2,4),
                   "1:10:100" = c(10,10,100),
                   "1:0:0" = c(1,0,0),
                   "0:1:0" = c(0,1,0),
                   "0:0:1" = c(0,0,1))

predlist <- list("Dispatch" = list("test" = disp_test_preds,
                                   "CV" = disp_composite_preds),
                 "Ambulance" = list("test" = amb_test_preds,
                                    "CV" = amb_composite_preds))

namegrid = expand.grid(names(weightlist),
                       names(predlist), 
                       stringsAsFactors = F)

crosslist <- cross2(weightlist,predlist)

t <- lapply(crosslist,function(x){
  predict_composite(x[[2]][[1]],x[[2]][[2]],x[[1]],use_min = F)
})

preds_test_weights <- as.data.frame(do.call(cbind,t))

longpreddata_test_weights <- data.frame(longlabs_test, preds_test_weights) %>%
  filter(!is.na(val))

rocaucs_test_weights <- longpreddata_test_weights %>%
  group_by(lab) %>%
  summarise_at(vars(-1),funs(boot_auc(.,val, type = "roc"))) %>%
  ungroup() %>%
  t() %>%
  as.data.frame(stringsAsFactors = F)

names(rocaucs_test_weights) <- rocaucs_test_weights[1,]
rocaucs_test_weights <- rocaucs_test_weights[-1,]
rocaucs_test_weights <- cbind("Predictor set" = namegrid$Var2,
                              "Weights*" = namegrid$Var1,
                              rocaucs_test_weights,
                              stringsAsFactors = F)

flextable(get_names(rocaucs_test_weights)) %>%
  merge_v("Predictor set") %>%
  align(j = "Predictor set", align = "center") %>%
  hline(i = 8, border = fp_border()) %>%
  fix_border_issues()
```
* Weights applied to model predictions for Hospital Admission : Critical Care : Two-day Mortality

## S6 Analysis - Broad inclusion criteria

To obtain the results reported in Supplementary analysis 6, set the variable "inclset" to "S6" on row 340. 

## S7 Table - Descriptive statistics by ED diagnosis

```{r triage}

# Only do this if there is actual data (ED triage values are not included as predictors..)
if(fakedata != 1){ 
  t <- incldata$hosp_triage
t2 <- sapply(t,function(x){
  unname(strsplit(x,"\\|")[[1]][1])
})
incldata$hosp_triage_single <- t2

s7table <- incldata %>%
  group_by(hosp_triage_single) %>%
  mutate(n = n()) %>%
  filter(n > 300) %>%
  desc_table() %>%
  arrange(desc(N)) %>%
  select(-"Female, percent", 
         -"Ambulance intervention*,\n percent",
         -"Missing vitals,\npercent" , 
         -"Prior contacts\n(30 days), mean",
         -"Intensive Care Unit, percent",
         -"In-hospital death,\npercent")

get_names(s7table) %>%
flextable()
}


```


```{r fig export, eval=F}

# Code to generate hi-res plots for publication

tiff("fig1.tif", res=600, compression = "lzw", height=5, width=8, units="in")
fig1
dev.off()

tiff("fig2.tif", res=600, compression = "lzw", height=4, width=8, units="in")
fig2
dev.off()
```
