# Supplementary material for: A validation of machine learning-based risk scores in the prehospital setting
Source: PLoS One. 2019 Dec 13;14(12):e0226518. doi: 10.1371/journal.pone.0226518 (PMC6910679; doi:10.1371/journal.pone.0226518)
Supplement: S1 Code — Provides all R code necessary to replicate the results reported in this manuscript in a user-provided dataset. If no dataset is provided, results are calculated in a randomly generated synthetic dataset mimicking the univariate properties of our data. This repository also includes the public release models and the code for an interactive demonstration of the models using the Shiny wed app framework. A maintained version of this code may be found on github: https://github.com/dnspangler/openTriage_validation, and an interactive demo app based on the public release models may be found here: https://ucpr.se/openTriage_demo/. (ZIP) [file pone.0226518.s008.zip › data/data_properties.csv]

	Min.	X1st.Qu.	Median	Mean	X3rd.Qu.	Max.	NA.s	sd	n_unique	n_decimals
pout	1	2	3	2.59796411720161	3	4	1	0.751888950737776	4	0
disp_age	0	43	68	60.7384567805783	81	116	3998	25.419056683007	115	0
disp_gender	0	0	1	0.510721576693426	1	1	3519	0.49988887109544	3	0
coord_n	57.676619450845	59.80719475789	59.862780860828	59.9163986925912	59.962968079029	61.332779010104	567	0.247626772358685	29735	12
coord_e	12.744339868089	17.462659624974	17.625935085174	17.5644585935945	17.67320365746	18.804222870125	567	0.345121972881526	30475	12
ambj	0	1	1	0.931132405196016	1	5	0	0.304368539323057	6	0
amb_txp	0	1	1	0.889220321771967	1	1	5642	0.313861600249625	3	0
amb_int_iv	0	0	0	0.493701012280646	1	1	5642	0.499964287528672	3	0
amb_meds	0	0	0	0.345777932916574	1	1	5642	0.475625002836552	3	0
amb_int_immob	0	0	0	0.0191984260463935	0	1	5642	0.137222976398372	3	0
amb_int_cpr	0	0	0	0.0063783200583886	0	1	5642	0.0796099092395647	3	0
amb_int_o2	0	0	0	0.856043537587662	0	25	5642	2.70594240224669	16	0
amb_int_ekg	0	0	0	0.309776917462634	0	2	5642	0.666104799816745	4	0
amb_int_alert	0	0	0	0.160251324850062	0	1	5642	0.366841890917061	3	0
amb_crit	0	0	0	0.148727805235219	0	1	35890	0.355825389607061	3	0
amb_v_br	0	16	19	20.5390240110968	22	94	12916	6.59615827661599	94	0
amb_v_spo2	0	94	97	95.3498667354484	98	100	10513	5.7530406877511	91	0
amb_v_pr	0	74	86	89.64321271797	101	260	10881	22.1333290699539	261	0
amb_v_bp	0	120	140	139.440271842568	156	286	12974	26.5275156559408	265	0
amb_v_temp	0	36.5	36.9	36.9997044796804	37.4	42.2	19602	1.27984780694675	149	0
amb_v_avpu	1	4	4	3.81372225789099	4	4	11039	0.564400940443834	5	0
amb_v_gcs	0	15	15	14.4221068532575	15	15	19791	1.91180135740863	55	0
hospj	0	1	1	0.764635638142949	1	4	0	0.425155270288803	4	0
hosp_admit	0	0	0	0.477643786553885	1	1	16177	0.499504707696031	3	0
pin	0	1	1	0.942185588629347	1	1	0	0.233393869852745	2	0
amb_int_pin	0	0	0	0.138362836683508	0	1	13646	0.34528354853845	3	0
amb_time_disp	0	0.583333333333333	1.06666666666667	4.09841081833631	1.71666666666667	120	36106	12.8594889026308	2019	0
amb_time_scene	0	13	18	19.3074102049347	25	118	15643	10.4075449472371	139	0
amb_time_toed	0	5.96666666666667	10.7833333333333	14.5117496578665	17.2666666666667	357.183333333333	10601	19.3277266593821	3899	0
hosp_ed	0	1	1	0.887523575470081	1	1	16177	0.315954712347857	3	0
hosp_icu	0	0	0	0.0260997123316378	0	1	16177	0.159433376688565	3	0
hosp_deadinhosp	0	0	0	0.0396258406202968	0	1	16177	0.195080389539122	3	0
hosp_critcare	0	0	0	0.0599721857080261	0	1	16177	0.237437563737255	3	0
disp_lastContactN	0	0	0	6.48431583852741	0	204	0	26.2594987680555	205	0
disp_lastContactHours	0	721	721	627.263145201873	721	721	0	222.547557423997	11803	0
amb_meds_Adrenalin.0.1mg.ml.	0	0	0	0.0247992891822422	0	18	5642	0.357350173562503	16	0
amb_meds_Adrenalin.1mg.ml.	0	0	0	0.00658458413987878	0	7	5642	0.104197307539894	8	0
amb_meds_Alvedon.250mg.	0	0	0	0.00326849236822898	0	3	5642	0.0603213253000323	5	0
amb_meds_Alvedon.500mg.	0	0	0	0.0471075429187954	0	2	5642	0.21462355834829	4	0
amb_meds_Alvedonsupp.125mg.	0	0	0	0.00291943007647637	0	2	5642	0.0562567391868898	4	0
amb_meds_Atropin.0.5mg.ml.	0	0	0	0.00155491384507981	0	3	5642	0.0474410832663677	5	0
amb_meds_Betapred.0.5mg.	0	0	0	0.0196902865484086	0	3	5642	0.141537113621213	5	0
amb_meds_Bricanyl.0.5mg.ml	0	0	0	0.000507726969821978	0	4	5642	0.0303316986577793	6	0
amb_meds_Brilique.90mg.tabl.	0	0	0	0.00350648938533304	0	2	5642	0.060176267044113	4	0
amb_meds_Carbomix.25g.	0	0	0	0.00593405895979437	0	3	5642	0.0794447871659226	5	0
amb_meds_Cordarone.50mg.ml.	0	0	0	0.00142798210262431	0	6	5642	0.0571533469119788	8	0
amb_meds_EMLAplåster.25mg.	0	0	0	0.00771110335417129	0	2	5642	0.0898014384859349	4	0
amb_meds_Fentanyl.50µg.ml.	0	0	0	0.00242756957446133	0	5	5642	0.0664900110430602	7	0
amb_meds_Furix.10mg.ml.	0	0	0	0.00509313616602672	0	3	5642	0.0844390316858626	5	0
amb_meds_Glukos.300mg.ml.	0	0	0	0.00890108843969156	0	5	5642	0.124442843312307	7	0
amb_meds_Glukos.inf.50mg.ml.	0	0	0	0.00157078031288675	0	2	5642	0.0411736760870728	4	0
amb_meds_Glytrin.0.4mg.dos.	0	0	0	0.051740551518421	0	6	5642	0.267631688205097	8	0
amb_meds_Heparin.5000E.ml.	0	0	0	0.00387141814489258	0	4	5642	0.0646051534047567	5	0
amb_meds_Ketamin.10mg.ml.	0	0	0	0.00482340621330879	0	6	5642	0.101908303939956	8	0
amb_meds_Lanexat.0.1mg.ml.	0	0	0	0.000571192841049726	0	5	5642	0.0337946377636206	6	0
amb_meds_Medimix.50.N2O.50.O2.	0	0	0	0.00864722495478057	0	3	5642	0.0996851260410609	5	0
amb_meds_Midazolam.1mg.ml.	0	0	0	0.00417288103322438	0	8	5642	0.0964175874351302	9	0
amb_meds_Midazolam.5mg.ml.	0	0	0	0.00184051026560467	0	4	5642	0.0531120377045949	6	0
amb_meds_Morfin.10mg.ml.	0	0	0	0.204978897597817	0	16	5642	0.743512228751348	15	0
amb_meds_Naloxon.0.4mg.ml.	0	0	0	0.00237997017104052	0	5	5642	0.0675570195032503	7	0
amb_meds_Natriumklorid.9mg.ml.	0	0	0	0.000825056325960715	0	4	5642	0.0337893929994447	6	0
amb_meds_Ondansetron.2mg.ml.	0	0	0	0.0210230698441913	0	3	5642	0.154434358746835	5	0
amb_meds_övrigtLäkemedel	0	0	0	0.000539459905435852	0	2	5642	0.0258091301622833	4	0
amb_meds_Ringer.Acetat	0	0	0	0.0904230000317329	0	3	5642	0.297435270517577	5	0
amb_meds_Seloken.1mg.ml.	0	0	0	0.00174531145876305	0	7	5642	0.0646975100161769	8	0
amb_meds_Solu.Cortef.50mg.ml.	0	0	0	0.0028876971408625	0	2	5642	0.0565397066066952	4	0
amb_meds_Stesolid.5mg.ml.	0	0	0	0.007282708723384	0	5	5642	0.125815529992928	7	0
amb_meds_Stesolid.klysma.10mg.	0	0	0	0.000317329356138736	0	2	5642	0.0186806619451262	4	0
amb_meds_Stesolid.klysma.5mg.	0	0	0	0.000253863484910989	0	1	5642	0.0159311978582962	3	0
amb_meds_Suscard.2.5mg.tabl.	0	0	0	0.00325262590042205	0	4	5642	0.0601905228017779	5	0
amb_meds_Tapinplåster.25mg.	0	0	0	0.000428394630787294	0	1	5642	0.0206934265681926	3	0
amb_meds_Tavegyl.1mg.ml.	0	0	0	0.00250690191349602	0	3	5642	0.0521803708942997	5	0
amb_meds_Trombyl.75mg.tabl.	0	0	0	0.00531526671532383	0	2	5642	0.0744376655701892	4	0
amb_meds_Ventoline.2mg.ml.	0	0	0	0.0436803858724971	0	5	5642	0.236956368285663	7	0
amb_meds_Voltaren.25mg.ml.	0	0	0	0.00388728461269952	0	2	5642	0.064971554544728	4	0
amb_meds_Xylocain.1..spray	0	0	0	0.00106305334306477	0	1	5642	0.032587422572108	3	0
amb_calltypes_Allergiskreaktion	0	0	0	0.0129946371338813	0	1	5642	0.113251843440358	3	0
amb_calltypes_Andningsbesvär	0	0	0	0.114873226922223	0	1	5642	0.318871419140994	3	0
amb_calltypes_Arm.bensymtomejtrauma	0	0	0	0.0194205565956907	0	1	5642	0.137998915696714	3	0
amb_calltypes_Avliden	0	0	0	0.00158664678069368	0	1	5642	0.0398014380094848	3	0
amb_calltypes_Brännskada	0	0	0	0.00111065274648558	0	1	5642	0.0333082091954156	3	0
amb_calltypes_Bröstsmärta	0	0	0	0.0995303525529147	0	1	5642	0.299375155137256	3	0
amb_calltypes_Buk.flanksmärta	0	0	0	0.0861866531272808	0	1	5642	0.280641699662135	3	0
amb_calltypes_Drunkningstillbud	0	0	0	0.000507726969821978	0	1	5642	0.0225272553813665	3	0
amb_calltypes_Ejrelevant	0	0	0	0.00642591946180941	0	1	5642	0.0799044950172777	3	0
amb_calltypes_Elektriskskada	0	0	0	0.00034906229175261	0	1	5642	0.018680095926127	3	0
amb_calltypes_Förlossning.Graviditet	0	0	0	0.00633072065496779	0	1	5642	0.0793142007639175	3	0
amb_calltypes_Förvirring	0	0	0	0.0130898359407229	0	1	5642	0.113660446549623	3	0
amb_calltypes_Hjärtstopp	0	0	0	0.00812363151715165	0	1	5642	0.0897650598864038	3	0
amb_calltypes_Huvudvärk	0	0	0	0.0199758829689335	0	1	5642	0.139918396534863	3	0
amb_calltypes_Hypo..Hyperglykemi	0	0	0	0.0132643670865992	0	1	5642	0.114405556345567	3	0
amb_calltypes_Hypotermi.Hypertermi	0	0	0	0.00328435883603592	0	1	5642	0.0572155902173362	3	0
amb_calltypes_Illamående.Kräkning	0	0	0	0.0432837241773236	0	1	5642	0.203496684109063	3	0
amb_calltypes_Infektion.Feber	0	0	0	0.0754291879541776	0	1	5642	0.264084706292946	3	0
amb_calltypes_Intox.Förgiftning	0	0	0	0.0377463269127027	0	1	5642	0.190583624745198	3	0
amb_calltypes_Kramper	0	0	0	0.0357154190334148	0	1	5642	0.185581179874935	3	0
amb_calltypes_Mag.tarmblödning	0	0	0	0.00853615968013201	0	1	5642	0.0919968909406958	3	0
amb_calltypes_Näs.svalgblödning	0	0	0	0.00629898771935392	0	1	5642	0.0791164318443977	3	0
amb_calltypes_Psykiskabesvär	0	0	0	0.0165487259226351	0	1	5642	0.127573993516315	3	0
amb_calltypes_Ryggsmärta	0	0	0	0.0221654555262907	0	1	5642	0.147222593392565	3	0
amb_calltypes_Rytmrubbning	0	0	0	0.0183099038492051	0	1	5642	0.134070639847018	3	0
amb_calltypes_Sänktvakenhet	0	0	0	0.0272585916923175	0	1	5642	0.162837285614312	3	0
amb_calltypes_Sårskada	0	0	0	0.0204518770031416	0	1	5642	0.141541215190724	3	0
amb_calltypes_Seannatsymtom	0	0	0	0.0821883032399327	0	1	5642	0.274653568938864	3	0
amb_calltypes_Sepsismisstanke	0	0	0	0.000571192841049725	0	1	5642	0.0238930039460923	3	0
amb_calltypes_Strokemisstanke	0	0	0	0.0317170691460667	0	1	5642	0.175247208123863	3	0
amb_calltypes_Suicid.Suicidförsök	0	0	0	0.00406181575857583	0	1	5642	0.0636033143573202	3	0
amb_calltypes_Svimning	0	0	0	0.0370799352648113	0	1	5642	0.188959202440652	3	0
amb_calltypes_Trauma	0	0	0	0.112842319042935	0	1	5642	0.316402462816372	3	0
amb_calltypes_Urinkateterstopp	0	0	0	0.00199917494367404	0	1	5642	0.0446677725004536	3	0
amb_calltypes_Uro.Genitalablödningar	0	0	0	0.00431567924348682	0	1	5642	0.0655524395908143	3	0
amb_calltypes_Urogenitalabesvär	0	0	0	0.00141211563481738	0	1	5642	0.0375518832850588	3	0
amb_calltypes_Yrsel	0	0	0	0.0477898010344937	0	1	5642	0.213322896055489	3	0
amb_airway_Fri	0	1	1	0.869228572335227	1	1	5642	0.337152880672032	3	0
amb_airway_Ofri	0	0	0	0.00658458413987878	0	1	5642	0.0808784963967816	3	0
amb_airway_Påverkad	0	0	0	0.0235617046933012	0	1	5642	0.151680307897023	3	0
amb_breathing_Ansträngd	0	0	0	0.0679084822136896	0	1	5642	0.251590787930729	3	0
amb_breathing_Förhöjd	0	0	0	0.00179291086218386	0	1	5642	0.0423051383337051	3	0
amb_breathing_Långsam	0	0	0	0.00752070574048805	0	1	5642	0.0863959672504691	3	0
amb_breathing_Normal	0	0	1	0.679354552089614	1	1	5642	0.466728401667512	3	0
amb_breathing_Okoord..stötig	0	0	0	0.0092660171992511	0	1	5642	0.0958139018280162	3	0
amb_breathing_Saknas	0	0	0	0.00734617459461175	0	1	5642	0.0853951053448702	3	0
amb_breathing_Snabb	0	0	0	0.144527655253387	0	1	5642	0.351626753635476	3	0
amb_breathing_Ytlig	0	0	0	0.0417764097356646	0	1	5642	0.200079425449384	3	0
amb_circ_Bradykard	0	0	0	0.00950401421635515	0	1	5642	0.0970249313036441	3	0
amb_circ_Normal	0	0	1	0.739187002189573	1	1	5642	0.439081583446326	3	0
amb_circ_Saknas	0	0	0	0.0109478627867864	0	1	5642	0.104058535892736	3	0
amb_circ_Takykard	0	0	0	0.0880588963284994	0	1	5642	0.283382782249234	3	0
amb_pulse_Bradykard	0	0	0	0.0120902484688859	0	1	5642	0.10928981596711	3	0
amb_pulse_Normal	0	0	0	0.0658141084631739	0	1	5642	0.247958841580064	3	0
amb_pulse_Oregelbunden	0	0	0	0.0840764129089582	0	1	5642	0.2775045793475	3	0
amb_pulse_Regelbunden	0	0	1	0.733046679148288	1	1	5642	0.442371281034756	3	0
amb_pulse_Saknas	0	0	0	0.0133595658934408	0	1	5642	0.114809829863146	3	0
amb_pulse_Takykard	0	0	0	0.144575254656808	0	1	5642	0.35167486786307	3	0
amb_pulse_Tunn	0	0	0	0.0743661346111129	0	1	5642	0.262367880718371	3	0
amb_pulse_Välfylld	0	0	1	0.503855551677086	1	1	5642	0.499989101046504	3	0
amb_skincond_Blek	0	0	0	0.139815314314727	0	1	5642	0.346798068680375	3	0
amb_skincond_Cyanotisk	0	0	0	0.0121378478723067	0	1	5642	0.109502103959521	3	0
amb_skincond_Normal	0	0	1	0.649144797385206	1	1	5642	0.477241493534247	3	0
amb_skincond_Rodnad	0	0	0	0.0208009392948942	0	1	5642	0.142718546085703	3	0
amb_breathsounds_Normal	0	1	1	0.784422301907149	1	1	5642	0.41122577412275	3	0
amb_breathsounds_Saknas	0	0	0	0.00971027829784533	0	1	5642	0.0980619261865744	3	0
amb_breathsounds_Snarkande.Gurglande	0	0	0	0.0153428743693079	0	1	5642	0.122913425960691	3	0
amb_breathsounds_Stridor.Väsande	0	0	0	0.0274013899025799	0	1	5642	0.163251268267198	3	0
amb_ptmeds_Acetylsalicylsyra	0	0	0	0.0333037159267604	0	1	5642	0.179429900670365	3	0
amb_ptmeds_Analgetika	0	0	0	0.0387141814489258	0	1	5642	0.192914447592395	3	0
amb_ptmeds_Antiarytmika	0	0	0	0.00488687208453654	0	1	5642	0.0697356990749604	3	0
amb_ptmeds_Antibiotika	0	0	0	0.00491860502015041	0	1	5642	0.0699606318087125	3	0
amb_ptmeds_Antidepressiva	0	0	0	0.0181988385745565	0	1	5642	0.133670955521161	3	0
amb_ptmeds_Antiepileptika	0	0	0	0.0105194681559991	0	1	5642	0.1020243799264	3	0
amb_ptmeds_Antihypertensiva	0	0	0	0.0607209722971472	0	1	5642	0.238819682526171	3	0
amb_ptmeds_ASA	0	0	0	0.000571192841049725	0	1	5642	0.0238930039460924	3	0
amb_ptmeds_Bensodiazepiner	0	0	0	0.00660045060768572	0	1	5642	0.0809752350766039	3	0
amb_ptmeds_Betablockerare	0	0	0	0.0531844000888522	0	1	5642	0.224402804478264	3	0
amb_ptmeds_Blodförtunnande	0	0	0	0.0563735601180465	0	1	5642	0.230643503869158	3	0
amb_ptmeds_Bronkdliaterande	0	0	0	0.0257671437184654	0	1	5642	0.158441144683003	3	0
amb_ptmeds_Diuretikum	0	0	0	0.0306222828673881	0	1	5642	0.172293440548226	3	0
amb_ptmeds_Heparin.typ	0	0	0	0.0115190556278361	0	1	5642	0.106707767522194	3	0
amb_ptmeds_Insulin	0	0	0	0.0266556659156539	0	1	5642	0.161076233673777	3	0
amb_ptmeds_Kortison	0	0	0	0.00963094595881065	0	1	5642	0.0976644366110215	3	0
amb_ptmeds_Lipidsänkande	0	0	0	0.0154539396439565	0	1	5642	0.123350544414714	3	0
amb_ptmeds_Nitroglycerin	0	0	0	0.0101862723320534	0	1	5642	0.100412509999621	3	0
amb_ptmeds_NOAK.typ	0	0	0	0.010551201091613	0	1	5642	0.102176508521667	3	0
amb_ptmeds_NSAID.typ	0	0	0	0.0028876971408625	0	1	5642	0.0536600785692356	3	0
amb_ptmeds_opioid.typ	0	0	0	0.0215149303462063	0	1	5642	0.145094356007355	3	0
amb_ptmeds_opioidtyp	0	0	0	0.00034906229175261	0	1	5642	0.018680095926127	3	0
amb_ptmeds_Oxygen	0	0	0	0.000920255132802336	0	1	5642	0.0303219862688109	3	0
amb_ptmeds_paracetamol.typ	0	0	0	0.0225621172214642	0	1	5642	0.148503932600439	3	0
amb_ptmeds_Peroralantidiabetikum	0	0	0	0.0134388982324755	0	1	5642	0.115145580081952	3	0
amb_ptmeds_Warfarin.typ	0	0	0	0.0349220956430679	0	1	5642	0.183583979768825	3	0
amb_medhist_Diabetes	0	0	0	0.0903119347570844	0	1	5642	0.286630411399064	3	0
amb_medhist_Hjärt.kärlsjd	0	0	0	0.257830101862723	1	1	5642	0.437443455308588	3	0
amb_medhist_Långvarigsmärta	0	0	0	0.0392695078221686	0	1	5642	0.194237000048559	3	0
amb_medhist_Malignitet	0	0	0	0.0376035287024403	0	1	5642	0.19023689847205	3	0
amb_medhist_Neurologisksjd	0	0	0	0.0697807254149081	0	1	5642	0.254779131221677	3	0
amb_medhist_Psykiatrisksjd	0	0	0	0.046948878240726	0	1	5642	0.211531063969266	3	0
amb_medhist_Respirationssjd	0	0	0	0.0795386031161743	0	1	5642	0.270579702431955	3	0
amb_any	0	0	1	0.732688742684744	1	1	13646	0.442560175214519	3	0
disp_cat_Allergisk.reaktion	0	0	0	0.0172948527951354	0	1	3215	0.130368709931411	3	0
disp_cat_Allmän.åldring	0	0	0	0.0641376254717125	0	1	3215	0.244999811304855	3	0
disp_cat_Allmän.barn	0	0	0	0.0145906222785816	0	1	3215	0.119908113522413	3	0
disp_cat_Allmän.vuxen	0	0	0	0.0401815042855179	0	1	3215	0.196386201753312	3	0
disp_cat_Andningsbesvär	0	0	0	0.122714008525201	0	1	3215	0.328111147988447	3	0
disp_cat_Arm...bensymtom..ej.trauma.	0	0	0	0.0127266893801659	0	1	3215	0.11209332150518	3	0
disp_cat_Blod.i.urin	0	0	0	0.000916688310696225	0	1	3215	0.0302632117579006	3	0
disp_cat_Blodig.upphostning	0	0	0	0.000702794371533772	0	1	3215	0.0265011543449078	3	0
disp_cat_Blodsocker.högt.	0	0	0	0.000458344155348112	0	1	3215	0.0214042303184716	3	0
disp_cat_Blodsocker.lågt	0	0	0	0.00638626189785037	0	1	3215	0.0796591143899344	3	0
disp_cat_Brännskada	0	0	0	0.00132919805050953	0	1	3215	0.0364342087061173	3	0
disp_cat_Bröstsmärta	0	0	0	0.137151849418667	0	1	3215	0.344010214500783	3	0
disp_cat_Buk...flanksmärta	0	0	0	0.0887659847524178	0	1	3215	0.284407841872683	3	0
disp_cat_Diarré	0	0	0	0.00305562770232075	0	1	3215	0.0551936353579837	3	0
disp_cat_Drunkningstillbud	0	0	0	0.000213893939162452	0	1	3215	0.0146236608206497	3	0
disp_cat_Dykeriolycka	0	0	0	0.0000763906925580187	0	1	3215	0.00873990984257647	3	0
disp_cat_Elektrisk.skada	0	0	0	0.00024445021618566	0	1	3215	0.0156331121075049	3	0
disp_cat_Feber	0	0	0	0.0309535086245092	0	1	3215	0.173193092267128	3	0
disp_cat_Förlossning	0	0	0	0.00510289826287565	0	1	3215	0.0712526228171971	3	0
disp_cat_Förvirring	0	0	0	0.00667654652957084	0	1	3215	0.0814375317756964	3	0
disp_cat_Frätskada	0	0	0	0.0000763906925580187	0	1	3215	0.00873990984257647	3	0
disp_cat_Graviditet	0	0	0	0.00469038852306235	0	1	3215	0.0683261304622556	3	0
disp_cat_Hallucination	0	0	0	0.000351397185766886	0	1	3215	0.0187424404140723	3	0
disp_cat_Halsont	0	0	0	0.000397231601301697	0	1	3215	0.0199268631499781	3	0
disp_cat_Hjärtstopp	0	0	0	0.0140864437076987	0	1	3215	0.117848326240297	3	0
disp_cat_Huvudvärk	0	0	0	0.0125891861335615	0	1	3215	0.111493894213502	3	0
disp_cat_Hypertermi	0	0	0	0.000061112554046415	0	1	3215	0.00781727273065376	3	0
disp_cat_Hypotermi	0	0	0	0.000259728354697264	0	1	3215	0.016114119990703	3	0
disp_cat_ICD	0	0	0	0.000106946969581226	0	1	3215	0.0103410427775807	3	0
disp_cat_Illamående	0	0	0	0.00568346752631659	0	1	3215	0.0751748100350489	3	0
disp_cat_Infektion	0	0	0	0.0224130291965227	0	1	3215	0.148023714581003	3	0
disp_cat_Intox.förgiftning	0	0	0	0.0410981925962141	0	1	3215	0.198518848648944	3	0
disp_cat_Kemisk.exponering	0	0	0	0.0000305562770232075	0	1	3215	0.00552773101489591	3	0
disp_cat_Köldskada	0	0	0	0.0000305562770232075	0	1	3215	0.00552773101489591	3	0
disp_cat_Kräkning	0	0	0	0.00847936687394008	0	1	3215	0.0916929422789361	3	0
disp_cat_Kramper	0	0	0	0.039982888484867	0	1	3215	0.195920503169603	3	0
disp_cat_Luftvägsbesvär	0	0	0	0.0214046720547568	0	1	3215	0.14473020451028	3	0
disp_cat_Mag...tarmblödning	0	0	0	0.0125586298565383	0	1	3215	0.111360226914237	3	0
disp_cat_Näs...svalgblödning	0	0	0	0.00745573159366263	0	1	3215	0.0860247448250392	3	0
disp_cat_Ögon	0	0	0	0.000580569263440942	0	1	3215	0.0240881935348978	3	0
disp_cat_Ormbett	0	0	0	0.000137503246604434	0	1	3215	0.0117254611848951	3	0
disp_cat_Pacemaker	0	0	0	0.0000763906925580187	0	1	3215	0.00873990984257647	3	0
disp_cat_Psykiska.besvär	0	0	0	0.0108780346202619	0	1	3215	0.103729780554122	3	0
disp_cat_Rökexponering	0	0	0	0.0000305562770232075	0	1	3215	0.00552773101489591	3	0
disp_cat_Ryggsmärta	0	0	0	0.0175393030113211	0	1	3215	0.131270480814047	3	0
disp_cat_Rytmrubbning	0	0	0	0.0210379967304784	0	1	3215	0.143512069486226	3	0
disp_cat_Sänkt.vakenhet	0	0	0	0.0629764869448306	0	1	3215	0.242922519788732	3	0
disp_cat_Sårskada	0	0	0	0.00901410172184621	0	1	3215	0.0945144654080206	3	0
disp_cat_Sensoriskt...motoriskt.bortfall	0	0	0	0.00116113852688188	0	1	3215	0.0340559540155698	3	0
disp_cat_Stroke	0	0	0	0.109956762868012	0	1	3215	0.312838246390881	3	0
disp_cat_Svimning	0	0	0	0.02429224023345	0	1	3215	0.153956128256744	3	0
disp_cat_Talpåverkan	0	0	0	0.000152781385116037	0	1	3215	0.0123596268899428	3	0
disp_cat_Trauma	0	0	0	0.168563702198524	0	1	3215	0.374368964743581	3	0
disp_cat_Urinkateterstopp	0	0	0	0.00137503246604434	0	1	3215	0.037056210425947	3	0
disp_cat_Urinstämma	0	0	0	0.00247505843887981	0	1	3215	0.0496887335909594	3	0
disp_cat_Urogenitala.besvär	0	0	0	0.00371258765831971	0	1	3215	0.0608182609329435	3	0
disp_cat_Vaginal.blödning	0	0	0	0.00271950865506547	0	1	3215	0.052078348326445	3	0
disp_cat_Värmeslag	0	0	0	0.000168059523627641	0	1	3215	0.0129627870023597	3	0
disp_cat_Yrsel	0	0	0	0.0596305746107894	0	1	3215	0.236802926319664	3	0
disp_nqs	0	5	9	9.04597483544009	12	47	0	4.98818540577901	43	0
disp_recpout	1	2	3	3.24177034828209	3	7	591	1.81459545131754	6	0
hosp_dead2day	0	0	0	0.0148215884627841	0	1	16177	0.120839509941124	3	0
amb_pout	1	2	3	2.60262431377527	3	4	5642	0.747596714742459	5	0
test	0	0	0	0.34401759189142	1	1	0	0.47505028659454	2	0
disp_hour	0	8	13	12.5151307741597	18	23	0	6.20017122972668	24	0
disp_month	1	3	7	6.54207199860197	10	12	1	3.50087097754405	12	0
