# Supplementary material for: A validation of machine learning-based risk scores in the prehospital setting
Source: PLoS One. 2019 Dec 13;14(12):e0226518. doi: 10.1371/journal.pone.0226518 (PMC6910679; doi:10.1371/journal.pone.0226518)
Supplement: S1 Code — Provides all R code necessary to replicate the results reported in this manuscript in a user-provided dataset. If no dataset is provided, results are calculated in a randomly generated synthetic dataset mimicking the univariate properties of our data. This repository also includes the public release models and the code for an interactive demonstration of the models using the Shiny wed app framework. A maintained version of this code may be found on github: https://github.com/dnspangler/openTriage_validation, and an interactive demo app based on the public release models may be found here: https://ucpr.se/openTriage_demo/. (ZIP) [file pone.0226518.s008.zip › functions.R]

# Define pretty names for reported variables
prettyNames <- c(
  # ------- Variables drawn from dispatch center
  "disp_age"= "Dispatch - Patient Age",
  "disp_gender"= "Dispatch - Patient Gender", # 0 = male, 1 = female
  "disp_lastContactN"= "Dispatch - Number of prior contacts (30 days)",
  "disp_lastContactHours"= "Dispatch - Hours since last contact", # 721 (30*24+1) if never or over 30 days
  "disp_cat"= "Dispatch - CDSS category", # One hot encoded, can have multiple
  "disp_q"= "Dispatch - CDSS questions", # NA if not available in category, otherwise encoded as described in the manuscript
  "disp_nqs"= "Dispatch - Number of CDSS questions answered",
  "disp_recpout"= "Dispatch - CDSS recommended priority",
  "disp_hour" = "Dispatch - Hour of call",
  "disp_month" = "Dispatch - Month of call",
  "disp_date" = "Dispatch - Date of call",
  "disp_disttoed"= "Dispatch - Distance to nearest ED", # In km "as the crow flies"
  
  "ambj"= "Ambulance Journal exists",
  "amb_pout" = "Ambulance - Priority to scene", # 4 = 1A, 3 = 1B, 2 = 2A, 1 = 2B. Technically, this comes from the dispatch center, but is only available as a predictor in the ambulance dataset
  # -------- Interventions by ambulance crews 0 = not performed, 1 = performed, unless otherwise noted
  "amb_txp"= "Ambulance - Patient transported",
  "amb_int_iv"= "Ambulance - IV placed",
  "amb_meds"= "Ambulance - Medications administered",
  "amb_int_immob"= "Ambulance - Patient immobilized",
  "amb_int_cpr"= "Ambulance - CPR administered", 
  "amb_int_o2"= "Ambulance - Oxygen administered (LPM)", # 0 to 25 liters per minute
  "amb_int_ekg"= "Ambulance - 12-lead EKG taken/sent to CICU", # 1 = taken, 2 = sent
  "amb_int_alert"= "Ambulance - Pre-arrival notification given",
  "amb_int_pin"= "Ambulance - Emergent transport to hospital",
  "amb_any"= "Ambulance - Any intervention provided", # 1 if any of the above are present
  
  # ------ Clinical findings by ambulance crews - One hot encoded, can have multiple findings unless otherwise noted
  "amb_calltypes"= "Ambulance - Call types",
  "amb_crit"= "Ambulance - Critical patient status", # 0 = not critical, 1 = critical
  "amb_airway"= "Ambulance - Airway findings",
  "amb_breathing"= "Ambulance - Breathing findings",
  "amb_circ"= "Ambulance - Circulation findings",
  "amb_pulse"= "Ambulance - Pulse quality",
  "amb_skincond"= "Ambulance - Skin condition",
  "amb_breathsounds"= "Ambulance - Breathing sounds",
  "amb_ptmeds"= "Ambulance - Patient medications",
  "amb_medhist"= "Ambulance - Patient medical history",
  
  # ------ Time intervals in minutes
  "amb_time_disp"= "Ambulance - Time to dispatch", # call recieved to unit en route
  "amb_time_scene"= "Ambulance - Time on scene", # unit on scene to unit en route to hospital
  "amb_time_toed"= "Ambulance - Time to hospital", # unit en route to hospital to unit arrived at hospital
  
  # ------ First documented vital signs by ambulance crews (average if documented by multiple ambulances on scene)
  "amb_v_br"= "Ambulance - Respiration rate",
  "amb_v_spo2"= "Ambulance - SpO2",
  "amb_v_pr"= "Ambulance - Pulse rate",
  "amb_v_bp"= "Ambulance - Systolic blood pressure",
  "amb_v_temp"= "Ambulance - Temperature",
  "amb_v_avpu"= "Ambulance - AVPU", # 4 = Alert, 3 = Verbal, 2 = Pain, 1 = Unconscious
  "amb_v_gcs"= "Ambulance - GCS",
  
  "hospj"= "Hospital record exists",
  # ------- Hospital outcomes
  "hosp_admit"= "Hospital admission",
  "hosp_ed"= "Treatment at ED",
  "hosp_icu"= "Treatment at Intensive Care Unit",
  "hosp_deadinhosp"= "In-hospital mortality",
  "hosp_critcare"= "Critical Care",
  "hosp_dead2day"= "Two-day mortality",
  "hosp_triage_single" = "ED triage category",
  
  # ------- Study exclusion criteria (0 = criteria not met, 1 = criteria met)
  "incl_pin"= "Missing PIN",
  "incl_ambj"= "No ambulance journal",
  "incl_ambtxp"= "No ambulance transport",
  "incl_hospj"= "No hospital journal",
  "incl_ed"= "No ED visit",
  "incl_vitals"= "Missing > 2 vitals", 
  "incl_adult"= "Patient age < 18", 
  "incl_disp"= "No dispatch CDSS data", 
  "incl_final"= "Call included", 
  "incl_hospnontxp" = "Transport with no hospital journal",
  
  # ------- Other variables used in analysis, transformations, or reporting results 
  "CreatedOn"= "Call received timestamp",
  "pin"= "Has valid Personal Identification Number",
  "coord_n"= "Coordinate (Lat)",
  "coord_e"= "Coordinate (Lon)",
  "pout"= "Dispatched priority",
  "news"= "NEWS Score", 
  "amb_composite" = "Ambulance risk score", 
  "disp_composite" = "Dispatch risk score", 
  "pub_composite" = "Public risk score",
  "nmissvitals"= "Number of missing vitals",
  "var" = "Exclusion critera",
  "N_excluded" = "Excluded, N",
  "N_remain" = "Remaining, N",
  "remainpct_excluded" = "Remaining calls excluded, percent",
  "test" = "Call included in test set (2018)", # 0 = training set, 1 = test set
  "pct_train" = "Training set, percent (95% CI)",
  "pct_test" = "Test set, percent (95% CI)",
  "pct_excl" = "Excluded, percent",
  "valtype" = "Validation method",
  "lab" = "Outcome",
  "n_vars" = "Number of variables from group included in any ambulance model",
  "pct_value" = "Percent of included calls with non-zero/non-missing value",
  "n_value" = "Number of included calls with non-zero/non-missing value",
  "sum_gain" = "Average gain from inclusion of variables in ambulance models",
  
  # ------- Translate  dispatch categories
  "disp_cat_Trauma" = "Dispatch - Trauma", 
  "disp_cat_Brostsmarta" = "Dispatch - Chest pain", 
  "disp_cat_Andningsbesvar" = "Dispatch - Difficulty Breathing",
  "disp_cat_Stroke" = "Dispatch - Stroke", 
  "disp_cat_Buk...flanksmarta" = "Dispatch - Abdominal pain",
  "disp_cat_Allergisk.reaktion" = "Dispatch - Allergic reaction", 
  "disp_cat_Allman.aldring" = "Dispatch - General elderly",
  "disp_cat_Allman.barn" = "Dispatch - General pediatric",
  "disp_cat_Allman.vuxen" = "Dispatch - General adult",
  "disp_cat_Arm...bensymtom..ej.trauma." = "Dispatch - Arm/leg symptoms", 
  "disp_cat_Blod.i.urin" = "Dispatch - Blood in urine", 
  "disp_cat_Blodig.upphostning" = "Dispatch - Blood in sputum", 
  "disp_cat_Blodsocker.hogt." = "Dispatch - High blood sugar", 
  "disp_cat_Blodsocker.lagt" = "Dispatch - Low blood sugar", 
  "disp_cat_Brannskada" = "Dispatch - Burns", 
  "disp_cat_Diarre" = "Dispatch - Diarrhea", 
  "disp_cat_Drunkningstillbud" = "Dispatch - Drowning", 
  "disp_cat_Dykeriolycka" = "Dispatch - Diving accident", 
  "disp_cat_Elektrisk.skada" = "Dispatch - Electrical injury", 
  "disp_cat_Feber" = "Dispatch - Fever", 
  "disp_cat_Forlossning" = "Dispatch - Childbirth", 
  "disp_cat_Forvirring" = "Dispatch - Confusion", 
  "disp_cat_Fratskada" = "Dispatch - Chemical burn", 
  "disp_cat_Graviditet" = "Dispatch - Pregnancy", 
  "disp_cat_Hallucination" = "Dispatch - Hallucination", 
  "disp_cat_Halsont" = "Dispatch - Throat pain", 
  "disp_cat_Hjartstopp" = "Dispatch - Caridac arrest", 
  "disp_cat_Huvudvark" = "Dispatch - Headache", 
  "disp_cat_Hypertermi" = "Dispatch - Hyperthermia", 
  "disp_cat_Hypotermi" = "Dispatch - Hypothermia", 
  "disp_cat_ICD" = "Dispatch - ICD issue", 
  "disp_cat_Illamaende" = "Dispatch - Nausea", 
  "disp_cat_Infektion" = "Dispatch - Infection", 
  "disp_cat_Intox.forgiftning" = "Dispatch - Intox/poisoning", 
  "disp_cat_Kemisk.exponering" = "Dispatch - Chemical exposure", 
  "disp_cat_Koldskada" = "Dispatch - Cold injury", 
  "disp_cat_Krakning" = "Dispatch - Vomiting", 
  "disp_cat_Kramper" = "Dispatch - Seizure", 
  "disp_cat_Luftvagsbesvar" = "Dispatch - Airway problem", 
  "disp_cat_Mag...tarmblodning" = "Dispatch - GI bleed", 
  "disp_cat_Nas...svalgblodning" = "Dispatch - nosebleed", 
  "disp_cat_ogon" = "Dispatch - Eye problem", 
  "disp_cat_Ormbett" = "Dispatch - Snakebite", 
  "disp_cat_Pacemaker" = "Dispatch - Pacemaker issue", 
  "disp_cat_Psykiska.besvar" = "Dispatch - Psychiatric issue", 
  "disp_cat_Rokexponering" = "Dispatch - Smoke exposure", 
  "disp_cat_Ryggsmarta" = "Dispatch - Back pain", 
  "disp_cat_Rytmrubbning" = "Dispatch - Arrythmia", 
  "disp_cat_Sankt.vakenhet" = "Dispatch - Reduced consciousnedd", 
  "disp_cat_Sarskada" = "Dispatch - Minor trauma", 
  "disp_cat_Sensoriskt...motoriskt.bortfall" = "Dispatch - Sensory/motor loss", 
  "disp_cat_Svimning" = "Dispatch - Fainting", 
  "disp_cat_Talpaverkan" = "Dispatch - Speech issue", 
  "disp_cat_Urinkateterstopp" = "Dispatch - Urinary catheter blockage", 
  "disp_cat_Urinstamma" = "Dispatch - Dysuria", 
  "disp_cat_Urogenitala.besvar" = "Dispatch - Urogenital issue", 
  "disp_cat_Vaginal.blodning" = "Dispatch - Vaginal bleed", 
  "disp_cat_Varmeslag" = "Dispatch - Heat stroke", 
  "disp_cat_Yrsel" = "Dispatch - Dizziness", 
  
  "amb_meds_Adrenalin.0.1mg.ml." = "Meds - Adrenaline (0.1mg/ml)", 
  "amb_meds_Adrenalin.1mg.ml." = "Meds - Adrenaline (1mg/ml)", 
  "amb_meds_Alvedon.250mg." = "Meds - Paracetamol (250mg)", 
  "amb_meds_Alvedon.500mg." = "Meds - Paracetamol (500mg)", 
  "amb_meds_Alvedonsupp.125mg." = "Meds - Paracetamol supp. (125mg)", 
  "amb_meds_Atropin.0.5mg.ml." = "Meds - Atropine (0.5mg/ml)", 
  "amb_meds_Betapred.0.5mg." = "Meds - Betapred (0.5mg)", 
  "amb_meds_Bricanyl.0.5mg.ml" = "Meds - Bricanyl (0.5mg/ml)", 
  "amb_meds_Brilique.90mg.tabl." = "Meds - Brillique (90mg)", 
  "amb_meds_Carbomix.25g." = "Meds - Carbomix (25g)", 
  "amb_meds_Cordarone.50mg.ml." = "Meds - Cordarone (50mg/ml)", 
  "amb_meds_EMLAplaster.25mg." = "Meds - EMLA patch (25mg)", 
  "amb_meds_Furix.10mg.ml." = "Meds - Furix (10mg/ml)", 
  "amb_meds_Glukos.300mg.ml." = "Meds - Glucose (300mg/ml)", 
  "amb_meds_Glukos.inf.50mg.ml." = "Meds - Glucose infused (50mg/ml)", 
  "amb_meds_Glytrin.0.4mg.dos." = "Meds - Glytrin (50mg/ml)", 
  "amb_meds_Heparin.5000E.ml." = "Meds - Heparin (5000E/ml)", 
  "amb_meds_Ketamin.10mg.ml." = "Meds - Ketamine (10mg/ml)", 
  "amb_meds_Lanexat.0.1mg.ml." = "Meds - Lanexat (0.1mg/ml)", 
  "amb_meds_Medimix.50.N2O.50.O2." = "Meds - Medimix (50/50)", 
  "amb_meds_Midazolam.1mg.ml." = "Meds - Midazolam (1mg/ml)", 
  "amb_meds_Midazolam.5mg.ml." = "Meds - Midazolam (5mg/ml)", 
  "amb_meds_Morfin.10mg.ml." = "Meds - Morphine (10mg/ml)", 
  "amb_meds_Naloxon.0.4mg.ml." = "Meds - Naloxone (0.4mg/ml)", 
  "amb_meds_Natriumklorid.9mg.ml." = "Meds - Sodium chloride (9mg/ml)", 
  "amb_meds_Ondansetron.2mg.ml." = "Meds - Ondansetron (2mg/ml)", 
  "amb_meds_ovrigtLakemedel" = "Meds - Other medication", 
  "amb_meds_Ringer.Acetat" = "Meds - Ringers acetate", 
  "amb_meds_Seloken.1mg.ml." = "Meds - Metoprolol (1mg/ml)", 
  "amb_meds_Solu.Cortef.50mg.ml." = "Meds - Hydrocoritsone (50mg/ml)", 
  "amb_meds_Stesolid.5mg.ml." = "Meds - Diazepam (5mg/ml)", 
  "amb_meds_Stesolid.klysma.10mg." = "Meds - Diazepam supp. (10mg/ml)", 
  "amb_meds_Stesolid.klysma.5mg." = "Meds - Diazepam supp (5mg/ml)", 
  "amb_meds_Suscard.2.5mg.tabl." = "Meds - Nitroglycerine (2.5mg tab)", 
  "amb_meds_Tapinplaster.25mg." = "Meds - Lidocaine patch (25mg)", 
  "amb_meds_Tavegyl.1mg.ml." = "Meds - Clemastine (1mg/ml)", 
  "amb_meds_Trombyl.75mg.tabl." = "Meds - Aspirin (75mg tab)", 
  "amb_meds_Ventoline.2mg.ml." = "Meds - Ventoline (2mg/ml)", 
  "amb_meds_Voltaren.25mg.ml." = "Meds - Diclofenac (25mg/ml)", 
  "amb_meds_Xylocain.1..spray" = "Meds - Xylocaine (1 spray)", 
  
  "amb_calltypes_Allergiskreaktion" = "Ambulance - Allergic reaction", 
  "amb_calltypes_Andningsbesvar" = "Ambulance - Difficulty breathing", 
  "amb_calltypes_Arm.bensymtomejtrauma" = "Ambulance - Arm/leg symptoms", 
  "amb_calltypes_Avliden" = "Ambulance - Dead on arrival", 
  "amb_calltypes_Brannskada" = "Ambulance - Burns", 
  "amb_calltypes_Brostsmarta" = "Ambulance - Chest pain", 
  "amb_calltypes_Buk.flanksmarta" = "Ambulance - Abdominal pain", 
  "amb_calltypes_Drunkningstillbud" = "Ambulance - Drowning", 
  "amb_calltypes_Ejrelevant" = "Ambulance - Not relevant", 
  "amb_calltypes_Elektriskskada" = "Ambulance - Electircal burn", 
  "amb_calltypes_Forlossning.Graviditet" = "Ambulance - Childbirth/pregnancy", 
  "amb_calltypes_Forvirring" = "Ambulance - Confusion", 
  "amb_calltypes_Hjartstopp" = "Ambulance - Cardiac arrest", 
  "amb_calltypes_Huvudvark" = "Ambulance - Headache", 
  "amb_calltypes_Hypo..Hyperglykemi" = "Ambulance - Hypo-/Hyperglycemia", 
  "amb_calltypes_Hypotermi.Hypertermi" = "Ambulance - Hypo-/Hyperthermia", 
  "amb_calltypes_Illamaende.Krakning" = "Ambulance - Nausea/Vomiting", 
  "amb_calltypes_Infektion.Feber" = "Ambulance - Infection/fever", 
  "amb_calltypes_Intox.Forgiftning" = "Ambulance - Intox/poisoning", 
  "amb_calltypes_Kramper" = "Ambulance - Seizure", 
  "amb_calltypes_Mag.tarmblodning" = "Ambulance - GI Bleed", 
  "amb_calltypes_Nas.svalgblodning" = "Ambulance - Nosebleed", 
  "amb_calltypes_Psykiskabesvar" = "Ambulance - Psychiatric issue", 
  "amb_calltypes_Ryggsmarta" = "Ambulance - Back pain", 
  "amb_calltypes_Rytmrubbning" = "Ambulance - Arrythmia", 
  "amb_calltypes_Sanktvakenhet" = "Ambulance - Reduced consciousness", 
  "amb_calltypes_Sarskada" = "Ambulance - Minor trauma", 
  "amb_calltypes_Seannatsymtom" = "Ambulance - Other symptoms", 
  "amb_calltypes_Sepsismisstanke" = "Ambulance - Suspected sepsis", 
  "amb_calltypes_Strokemisstanke" = "Ambulance - Suspected stroke", 
  "amb_calltypes_Suicid.Suicidforsok" = "Ambulance - Suicide attempt", 
  "amb_calltypes_Svimning" = "Ambulance - Fainting", 
  "amb_calltypes_Trauma" = "Ambulance - Trauma", 
  "amb_calltypes_Urinkateterstopp" = "Ambulance - Urinary catheter block", 
  "amb_calltypes_Uro.Genitalablodningar" = "Ambulance - Urogenital bleed", 
  "amb_calltypes_Urogenitalabesvar" = "Ambulance - Urogenital issue", 
  "amb_calltypes_Yrsel" = "Ambulance - Nausea", 
  
  "amb_airway_Fri" = "Airway - Free", 
  "amb_airway_Ofri" = "Airway - Blocked", 
  "amb_airway_Paverkad" = "Airway - Threatened", 
  
  "amb_breathing_Anstrangd" = "Breathing - Laboured", 
  "amb_breathing_Forhojd" = "Breathing - Raised", 
  "amb_breathing_Langsam" = "Breathing - Slow", 
  "amb_breathing_Normal" = "Breathing - Normal", 
  "amb_breathing_Okoord..stotig" = "Breathing - Agonal", 
  "amb_breathing_Saknas" = "Breathing - None", 
  "amb_breathing_Snabb" = "Breathing - Rapid", 
  "amb_breathing_Ytlig" = "Breathing - Shallow", 
  
  "amb_circ_Bradykard" = "Circulation - Bradycardic", 
  "amb_circ_Normal" = "Circulation - Normal", 
  "amb_circ_Saknas" = "Circulation - None", 
  "amb_circ_Takykard" = "Circulation - Tachycardic", 
  
  "amb_pulse_Bradykard" = "Pulse - Slow", 
  "amb_pulse_Normal" = "Pulse - Normal", 
  "amb_pulse_Oregelbunden" = "Pulse - Irregular", 
  "amb_pulse_Regelbunden" = "Pulse - Regular", 
  "amb_pulse_Saknas" = "Pulse - None", 
  "amb_pulse_Takykard" = "Pulse - Fast", 
  "amb_pulse_Tunn" = "Pulse - Weak", 
  "amb_pulse_Valfylld" = "Pulse - Strong", 
  
  "amb_skincond_Blek" = "Skin - Pale", 
  "amb_skincond_Cyanotisk" = "Skin - Cyanotic", 
  "amb_skincond_Normal" = "Skin - Normal", 
  "amb_skincond_Rodnad" = "Skin - Flushed", 
  
  "amb_breathsounds_Normal" = "Sounds - Normal", 
  "amb_breathsounds_Saknas" = "Sounds - None", 
  "amb_breathsounds_Snarkande.Gurglande" = "Sounds - Snoring/Gurgling", 
  "amb_breathsounds_Stridor.Vasande" = "Sounds - Stridor", 
  
  "amb_ptmeds_Acetylsalicylsyra" = "Pt. Meds - Aspirin", 
  "amb_ptmeds_Analgetika" = "Pt. Meds - Analgesics", 
  "amb_ptmeds_Antiarytmika" = "Pt. Meds - Antiarrythmics", 
  "amb_ptmeds_Antibiotika" = "Pt. Meds - Antibiotics", 
  "amb_ptmeds_Antidepressiva" = "Pt. Meds - Antidepressants", 
  "amb_ptmeds_Antiepileptika" = "Pt. Meds - Antiepileptics", 
  "amb_ptmeds_Antihypertensiva" = "Pt. Meds - Anithypertensive", 
  "amb_ptmeds_ASA" = "Pt. Meds - ASA", 
  "amb_ptmeds_Bensodiazepiner" = "Pt. Meds - Benzodiazepams", 
  "amb_ptmeds_Betablockerare" = "Pt. Meds - Beta blockers", 
  "amb_ptmeds_Blodfortunnande" = "Pt. Meds - Blood thinners", 
  "amb_ptmeds_Bronkdliaterande" = "Pt. Meds - Bronchodialators", 
  "amb_ptmeds_Diuretikum" = "Pt. Meds - Diuretics", 
  "amb_ptmeds_Heparin.typ" = "Pt. Meds - Hepatin-type", 
  "amb_ptmeds_Insulin" = "Pt. Meds - Insulin", 
  "amb_ptmeds_Kortison" = "Pt. Meds - Cortisone", 
  "amb_ptmeds_Lipidsankande" = "Pt. Meds - Lipid-lowering", 
  "amb_ptmeds_Nitroglycerin" = "Pt. Meds - Nitroglycerin", 
  "amb_ptmeds_NOAK.typ" = "Pt. Meds - Oral anticoagulants", 
  "amb_ptmeds_NSAID.typ" = "Pt. Meds - NSAIDs", 
  "amb_ptmeds_opioid.typ" = "Pt. Meds - Opioids", 
  "amb_ptmeds_opioidtyp" = "Pt. Meds - Opioids", 
  "amb_ptmeds_Oxygen" = "Pt. Meds - Oxygen", 
  "amb_ptmeds_paracetamol.typ" = "Pt. Meds - Paracetamol", 
  "amb_ptmeds_Peroralantidiabetikum" = "Pt. Meds - Oral antidiabetics", 
  "amb_ptmeds_Warfarin.typ" = "Pt. Meds - Warfarin-type", 
  
  "amb_medhist_Diabetes" = "Med hist. - Diabetes", 
  "amb_medhist_Hjart.karlsjd" = "Med hist. - Heart disease", 
  "amb_medhist_Langvarigsmarta" = "Med hist. - Chrinic pain", 
  "amb_medhist_Malignitet" = "Med hist. - Malignent cancer", 
  "amb_medhist_Neurologisksjd" = "Med hist. - Neurological disease", 
  "amb_medhist_Psykiatrisksjd" = "Med hist. - Psychiatric disease", 
  "amb_medhist_Respirationssjd" = "Med hist. - Resporatory disease",
  
  # ------- ... And the most common ED triage categories for Supplementary analysis 8
  "Allergisk reaktion" = "Allergic Reaction", 
  "Allman svaghet" = "General weakness", 
  "Andningsbesvar" = "Difficulty Breathing", 
  "Axelskada" = "Shoulder injury", 
  "Brostsmarta" = "Chest pain", 
  "Buksmarta" = "Abdominal pain", 
  "Extremitetssvullnad/vark" = "Swelling/pain in extremity", 
  "Feber" = "Fever", 
  "Forgiftning" = "Poisoning", 
  "Fotleds-/fotskada" = "Foot/ankle injury", 
  "Hoftskada" = "Hip injury", 
  "Huvudskada" = "Head injury", 
  "Huvudvark" = "Headache", 
  "Kramper" = "Cramping", 
  "Mag-tarmblodning" = "Abdominal bleed", 
  "Neurologiska besvar" = "Neurological difficulty", 
  "Ryggvark" = "Back pain", 
  "Rytmrubbning" = "Arrythmia", 
  "Sankt vakenhet" = "Reduced consciousness", 
  "Sarskada" = "Minor trauma", 
  "Svimning" = "Fainting", 
  "Trauma" = "Major trauma", 
  "Yrsel" = "Dizziness",
  
  # ------- some diagnostic test abbreviations
  "se" = "Sensitivity", 
  "sp" = "Specificity", 
  "diag.acc" = "Accuracy", 
  "diag.or" = "Odds ratio", 
  "ppv" = "Pos. Pred. Value", 
  "npv" = "Neg. Pred. Value")

news_calc <- function(data){
  
  # Calculates a NEWS score from vital signs
  # From https://www.rcplondon.ac.uk/file/9434/download?token=kf8WbPib
  
  out <- data %>%
    mutate(news_rr = ifelse(amb_v_br <= 8, 3,
                            ifelse(amb_v_br <= 11,1,
                                   ifelse(amb_v_br <= 20,0,
                                          ifelse(amb_v_br <=24,2, 3)))),
           # We'll use scale 1 of the NEWS scoring chart
           news_spo2 = ifelse(amb_v_spo2 <= 91, 3,
                              ifelse(amb_v_spo2 <= 93,2,
                                     ifelse(amb_v_spo2 <= 95,1, 0))),
           news_o2 = ifelse(amb_int_o2 > 0,2,0),
           news_sbp = ifelse(amb_v_bp <= 90, 3,
                             ifelse(amb_v_bp <= 100,2,
                                    ifelse(amb_v_bp <= 110,1,
                                           ifelse(amb_v_bp <= 219,0, 3)))),
           news_pr = ifelse(amb_v_pr <= 40, 3,
                            ifelse(amb_v_pr <= 50,1,
                                   ifelse(amb_v_pr <= 90,0,
                                          ifelse(amb_v_pr <= 110,1,
                                                 ifelse(amb_v_pr <= 130,2, 3))))),
           
           news_con = ifelse(amb_v_avpu == 4,0,3),
           
           news_temp = ifelse(amb_v_temp <= 35, 3,
                              ifelse(amb_v_temp <= 36,1,
                                     ifelse(amb_v_temp <= 38,0,
                                            ifelse(amb_v_temp <= 39,1, 2))))) %>%
    mutate(news_full = rowSums(dplyr::select(., starts_with("news_"))))
  return(out)
}

cip_calc <- function(data){
  
  # Calculates a CIP score from age and vital signs
  # From Table 2, https://jamanetwork.com/journals/jama/article-abstract/186400
  
  out <- data %>%
    mutate(cip_age = ifelse(disp_age >= 45, 1, 0),
           cip_sbp = ifelse(amb_v_bp <= 90, 1, 0),
           cip_pr = ifelse(amb_v_pr >= 120, 1,0),
           cip_br = ifelse(amb_v_br >= 36,2,
                           ifelse(amb_v_br >= 24,1,0)),
           cip_sp02 = ifelse(amb_v_spo2 <= 87, 1,0),
           cip_gcs = ifelse(amb_v_gcs <8,2,
                            ifelse(amb_v_gcs <= 14,1,0))) %>%
    mutate(cip_full = rowSums(dplyr::select(., starts_with("cip_"))))
  return(out)
}


paste_prop_se <- function(d, r = 1){
  
  # Paste with arithmetic standard errors for proportions
  
  phat = mean(d,na.rm = T)
  n = sum(!is.na(d))
  return(paste0(round(phat*100,r),
                " ±",
                round(sqrt((phat*(1-phat))/n)*100,r)))
}

paste_mean_se <- function(d, r = 1){
  
  # Paste with arithmetic standard errors for normal distributions
  
  phat = mean(d,na.rm = T)
  n = sum(!is.na(d))
  return(paste0(round(phat,r),
                " ±",
                round(phat/sqrt(n),r)))
}


meanfun <- function(data, i){
  
  # bootstrap function for a mean value
  
  d <- data[i]
  return(mean(d,na.rm = T))   
}


boot_ci <- function(d, p = T, func = meanfun){
  
  # Boostrap 95% confidence intervals (for means by default) 
  
  bo <- boot(d, statistic=func, R=1000)
  bci <- boot.ci(bo, conf=0.95, type = "perc")
  
  if(p){
    bci$t0 <- bci$t0 * 100
    bci$percent <- bci$percent * 100
  }
  
  return(list(val = bci$t0,
              lcl = bci$percent[4],
              ucl = bci$percent[5]))
  
}


paste_boot_ci <- function(d, r = 1,prop = T, f = meanfun, newline = T){
  
  # Print boostrapped CIs (for means by default) 
  
  bci <- boot_ci(d, p = prop, func = f)
  
  return(paste0(format(round(bci$val,r),nsmall = r),
                ifelse(newline,"\n("," ("),
                format(round(bci$lcl,r),nsmall = r),
                "-",
                format(round(bci$ucl,r),nsmall = r),
                ")"))
}

desc_table <- function(x){
  
  # Generate data to populate table of descriptive statistics
  
  dplyr::summarise(x, 
            N = n(),
            'Age, mean' = paste_boot_ci(disp_age, prop = F),
            'Female, percent' = paste_boot_ci(disp_gender),
            'Emergent transport ,\npercent' = paste_boot_ci(amb_int_pin),
            'Ambulance intervention*,\n percent' = paste_boot_ci(amb_any),
            'Missing vitals,\npercent' = paste_boot_ci(ifelse(nmissvitals>0,1,0)),
            'NEWS value,\nmean' = paste_boot_ci(news,r = 2, prop = F),
            'Prior contacts\n(30 days), mean' = paste_boot_ci(disp_lastContactN,r = 2, prop = F),
            'Intensive Care Unit, percent' = paste_boot_ci(hosp_icu),
            'In-hospital death,\npercent' = paste_boot_ci(hosp_deadinhosp),
            'Critical care,\npercent' = paste_boot_ci(hosp_critcare),
            'Admitted, percent' = paste_boot_ci(hosp_admit),
            '2-day mortality,\npercent' = paste_boot_ci(hosp_dead2day))
}


generate_rocdata <- function(preds,lab){
  
  # Generate data to base a ROC curve plot on
  
  rocfun <- function(p,l){
    out <- roc.curve(p[l==1],
                     p[l==0],curve = T)$curve
    return(out)
  }
  
  vals <- rbind(lapply(preds,rocfun,lab))
  prednames <- rep(colnames(preds), times = unlist(lapply(vals,nrow)))
  
  out <- do.call(rbind,vals)
  out <- data.frame(prednames,out,type = "roc",stringsAsFactors = F)
  colnames(out) <- c("predictor","x","y","threshold","type")
  return(out)
}


generate_prdata <- function(preds,lab){
  
  # Generate data to base a Precsion/Recall curve plot on
  
  prfun <- function(p,l){
    out <- pr.curve(p[l==1],
                    p[l==0],curve = T)$curve
    return(out)
  }
  
  vals <- rbind(lapply(preds,prfun,lab))
  prednames <- rep(colnames(preds), times = unlist(lapply(vals,nrow)))
  
  out <- do.call(rbind,vals)
  out <- data.frame(prednames,out,type = "pr",stringsAsFactors = F)
  colnames(out) <- c("predictor","x","y","threshold","type")
  return(out)
}

generate_dca <- function(xgb_disp_preds,xgb_amb_preds,lab, full = incldata){
  
  # Generate data to base decision curve analysis plots on plot on
  
  preds <- data.frame(label = lab,
                      prio = 5-as.numeric(full$pout),
                      news = full$news,
                      xgb_disp = xgb_disp_preds,
                      xgb_amb = xgb_amb_preds)
  
  prio <- decision_curve(label ~ prio,
                         data = preds, 
                         study.design = "cohort", 
                         policy = "opt-out",
                         bootstraps = 50)
  
  news <- decision_curve(label ~ news,
                         data = preds, 
                         study.design = "cohort", 
                         policy = "opt-out",
                         bootstraps = 50)
  
  xgb_disp <- decision_curve(label ~ xgb_disp,
                             data = preds, 
                             study.design = "cohort", 
                             policy = "opt-out",
                             bootstraps = 50)
  
  xgb_amb <- decision_curve(label ~ xgb_amb,
                            data = preds, 
                            study.design = "cohort", 
                            policy = "opt-out",
                            bootstraps = 50)
  
  return(list(prio, news, xgb_disp, xgb_amb))
}

generate_synthdata <- function(d,n){
  
  out <- if(is.na(d["vals"])){
    # If no frequency table, generate data with a normal distribution truncated to some lower and upper limits
    round(trunc_rnorm(n,
                      d["Mean"][[1]],
                      d["sd"][[1]],
                      d["Min."][[1]],
                      d["Max."][[1]]),
          digits = d["n_decimals"][[1]])
  }else{
    # If there is a frequency table, generate values based on those frequencies
    sample(rep(as.numeric(names(d["vals"][[1]])),d["vals"][[1]]))
  }
  
  return(out)
}

boot_auc <- function(d,l, r = 2, type, boot = T,newline = T, print = T){
  
  # Bootstrap Area Under the Curve values using the PRROC package
  
  rocaucfun <- function(data, label, i){
    d <- data[i]
    l <- label[i]
    auc <- roc.curve(d[l==1],
                     d[l==0])
    return(auc$auc)   
  }
  
  praucfun <- function(data, label, i){
    d <- data[i]
    l <- label[i]
    auc <- pr.curve(d[l==1],
                    d[l==0])
    return(auc$auc.integral)   
  }
  
  bootfun <- switch(type,
                    "roc" = rocaucfun,
                    "pr" = praucfun)
  
  bo <- boot(d, statistic=bootfun, R=1000, label = l, strata = l)
  
  bci <- boot.ci(bo, conf=0.95, type = "perc")
  if(is.null(bci)){
    bci = list()
    bci$t0 = NA
    bci$percent = rep(NA,5)
  }
  
  if(print == T){
    return(paste0(format(round(bci$t0,r),nsmall = r),
                  if(boot){
                    paste0(ifelse(newline,"\n("," ("),
                           format(round(bci$percent[4],r),nsmall = r),
                           "-",
                           format(round(bci$percent[5],r),nsmall = r),
                           ")")}))
  }else{
    return(bci)
  }
  
}

generate_composite <- function(preds,weights,normalize = T,log_trans = T){
  
  # Generate a composite risk score from model predictions
  
  pre_trans <- NA
  
  if(normalize){
    # Perform pre-compositing normalization if desired
    preds <- scale(preds)
    # Save the scaling attributes for later
    pre_trans  <- list("center" = attr(preds, "scaled:center"), 
                       "scale" = attr(preds, "scaled:scale"))
  } 
  
  # Weight and combine predictions
  preds <- rowSums( preds %*% diag(weights))
  
  m <- NA
  
  if(log_trans){
    # Perform a log transform if desired
    
    m <- min(preds)
    
    preds <- scale(log(preds-min(preds)+0.1)) # Note we add a small offset here to ensure that there are no zero values
    
  }else{
    preds <- scale(preds)
  }
  # Save post-compositing scaling attributes
  post_trans <- list("center" = attr(preds, "scaled:center"),
                     "scale" = attr(preds, "scaled:scale"))
  
  # Add scaling attributes to returned object
  attr(preds,"pre_trans") <- pre_trans
  attr(preds,"post_trans") <- post_trans
  attr(preds,"post_min") <- m
  
  return(preds)
}

predict_composite <- function(preds,
                              cvpreds,
                              weights,
                              normalize = T,
                              log_trans = T,
                              use_min = T){
  
  # Generate new predictions based on model predictions and scaling attributes from previously generated predictions
  
  pre_trans <- NA
  
  if(normalize){
    # Scale predictions based on previously used attributes if desited
    p <- scale(preds,
                   attr(cvpreds,"pre_trans")$center,
                   attr(cvpreds,"pre_trans")$scale)
  } 
  
  # Weight and composite predictions
  pw <-rowSums(p %*% diag(weights))
  
  m <- NA
  if(use_min == T){
    m <- attr(cvpreds,"post_min")
  }else{
    m <- min(pw)
  }
  
  if(log_trans){
    
    # If applying function to predict scores using the same set of weights 
    # as used to generate the cvpreds object, use the minimum value. 
    # Otherwise, the minimum value of the set of new predictions can be used.
    # Using the minimum value of the new predictions won't work for single
    # predictions though.
    
    
    pout <- scale(log(pw-m+0.1), # Apply log transform and scale
                   attr(cvpreds,"post_trans")$center,
                   attr(cvpreds,"post_trans")$scale)
  }else{
    # Only scale
    pout <- scale(pw,
                   attr(cvpreds,"post_trans")$center,
                   attr(cvpreds,"post_trans")$scale)
  }
  
  return(pout)
}

cv_gridsearch <- function(label_tune,data_tune,params){
  
  # Perform a grid serach using a provided paramtere list
  
  performance <- apply(params, 1, function(parameterList,label_apply,data_apply){
    
    startTime <- Sys.time()
    
    xgboostModelCV <- xgb.cv(data = data_apply[[parameterList[["data"]]]],
                             label = label_apply[[parameterList[["label"]]]],
                             nrounds = 400, 
                             nfold = 5,  
                             verbose = TRUE,
                             eval.metric = parameterList[["eval.metric"]],
                             objective = parameterList[["objective"]],
                             max.depth = parameterList[["max_depth"]], 
                             eta = parameterList[["eta"]], 
                             gamma = parameterList[["gamma"]], 
                             subsample = parameterList[["subsample"]], 
                             colsample_bytree = parameterList[["colsample_bytree"]],
                             print_every_n = 10,
                             min_child_weight = parameterList[["min_child"]],
                             early_stopping_rounds = 10)
    
    # Save model performance in final round of data
    
    xvalidationScores <- as.data.frame(xgboostModelCV$evaluation_log)
    auc <- tail(xvalidationScores$test_auc_mean, 1)
    tauc <- tail(xvalidationScores$train_auc_mean,1)
    nrounds <- max(xvalidationScores$iter)
    
    output <- return(c("test_auc" = auc, 
                       "train_auc" = tauc, 
                       "time" = Sys.time() - startTime,
                       "nrounds" = nrounds,
                       parameterList))
  },label_apply = label_tune,data_apply = data_tune)
  
  # Return a dataframe containing grid search results
  
  output <- as.data.frame(unlist(t(performance),recursive = F),stringsAsFactors = F)
  return(output)
}

top_gridsearch <- function(ll,dl,sg,n){
  cv_gridsearch(label_tune = lablist,
               data_tune = datlist,
               params = sg) %>%
    
    # Save best performing hyperparameters for each model
    
    group_by(data,label) %>%
    mutate_at(vars(-label,-data,-eval.metric,-objective),as.numeric) %>%
    top_n(n = n, wt = test_auc) %>%
    ungroup()
}

cv_xgb_trainmodels <- function(label_train,data_train,params){
  
  # Train crosss-validated models
  
  models <- lapply(split(params,seq(nrow(params))), function(parameterList,label_apply,data_apply){
    
    xgboostModelCV <- xgb.cv(data = data_apply[[parameterList[["data"]]]],
                             label = label_apply[[parameterList[["label"]]]],
                             nrounds = parameterList[["nrounds"]], 
                             nfold = 5,  
                             verbose = TRUE,
                             eval.metric = parameterList[["eval.metric"]],
                             objective = parameterList[["objective"]],
                             max.depth = parameterList[["max_depth"]], 
                             eta = parameterList[["eta"]], 
                             gamma = parameterList[["gamma"]], 
                             subsample = parameterList[["subsample"]], 
                             colsample_bytree = parameterList[["colsample_bytree"]],
                             print_every_n = 10,
                             min_child_weight = parameterList[["min_child"]],
                             prediction = T)
    
    return(xgboostModelCV)
    
  }, label_apply = label_train, data_apply = data_train)
  
  names(models) <- paste(params$data,params$label,sep = "_")
  
  return(models)
}

xgb_trainmodels <- function(label_train,data_train,params){
  
  # Train non-cross validated models
  
  models <- lapply(split(params,seq(nrow(params))), function(parameterList,label_apply,data_apply){
    
    xgboostModel <- xgboost(data = data_apply[[parameterList[["data"]]]],
                            label = label_apply[[parameterList[["label"]]]],
                            nrounds = parameterList[["nrounds"]],
                            verbose = TRUE,
                            eval.metric = parameterList[["eval.metric"]],
                            objective = parameterList[["objective"]],
                            max.depth = parameterList[["max_depth"]], 
                            eta = parameterList[["eta"]], 
                            gamma = parameterList[["gamma"]], 
                            subsample = parameterList[["subsample"]], 
                            colsample_bytree = parameterList[["colsample_bytree"]],
                            print_every_n = 10,
                            min_child_weight = parameterList[["min_child"]])
    
    return(xgboostModel)
    
  }, label_apply = label_train, data_apply = data_train)
  
  names(models) <- paste(params$data,params$label,sep = "_")
  
  return(models)
}

get_names <- function(df,nameList = prettyNames){
  
  # Get pretty human names from a named character vector (prettyNames by default)
  
  # Pretty straigthforward for just a character vector:
  
  if(class(df) == "character"){
    out <- ifelse(df %in% names(nameList),
                  nameList[match(df, names(nameList))],
                  df)
    return(out)
  }
  
  # A bit more convoluted for a dataframe:
  
  out <- df %>%
    mutate_if(is.character,list(function(x,nl = nameList){
      out <- ifelse(x %in% names(nl),
                    nl[match(x, names(nl))],
                    x)
      return(out)
    }))%>%
    mutate_if(is.factor,list(function(x,nl = nameList){
      y <- as.character(x)
      
      out <- factor(ifelse(y %in% names(nl),
                    nl[match(y, names(nl))],
                    y),
                    levels = unique(nl[match(levels(x), names(nl))]))
      return(out)
    }))
  
  # Also check column names
  
  if(!is.null(names(out))){
  names(out) <- ifelse(names(out) %in% names(nameList),
                          nameList[match(colnames(out), names(nameList))],
                          names(out))
  }
  
  # ... And row names
  if(!is.null(rownames(out))){
    rownames(out) <- ifelse(rownames(out) %in% nameList,
                            nameList[match(rownames(out), names(nameList))],
                            rownames(out))
  }
  
  return(out)
}

get_exclusions <- function(df, ci = F){
  
  # Return the number of excluded and remaining records after the application of each exclusion criteria
  
  out <- data.frame("N_meeting_criteria"= colSums(dplyr::select(df,
                                                         starts_with("incl_"))),
                    "N_excluded" = as.numeric(table(df$inclGroup)),
                    "pct_excl" = NA) %>%
    mutate(var = rownames(.),
           "N_remain" = nrow(df) - cumsum(N_excluded)) %>%
    dplyr::select(var, everything(),-N_meeting_criteria)
  
  # Get bootstrapped CIs for the percentage excluded if desired
  if(ci){
    pcts <- apply(out,1,function(x){
      paste_boot_ci(c(rep(1,as.numeric(x["N_excluded"])),
                      rep(0,as.numeric(x["N_remain"]))),newline = F)
    })
  }else{
   pcts <- round(as.numeric(out$N_excluded)/as.numeric(out$N_remain)*100,1)
  }

  
  out$pct_excl <- pcts
  
  return(out)
}

plot_calibration <- function(p,l){
  
  # Plot overall calibration curves using the rms package
  
  dat <- data.frame(pred = p, lab = as.factor(l)) 
  
  lrm <- lrm(lab ~ pred,data = dat, x=T,y=T)
  
  return(plot(calibrate(lrm),
              subtitles=T,
              legend = F))
}

val_prob <- function(p,l, g = NULL,m = 0){
  
  # Use a different function from the rms package to get calibration curves stratified by some grouping vairable
  
  dat <- data.frame(pred = p, lab = l) 
  
  mod <- glm(lab ~ pred, data = dat, family = binomial)
  
  out <- val.prob(fitted(mod),l, logistic.cal = F, group = g, nmin = m)
  
  return(out)
}

## Modified version of the plot method contained in RMS with a 
# cosmetic change to reduce the size of the line of ideal calibration,
# and to set flexible plot limits for cases where outcomes are rare
# This is mostly Frank Harrels code if you're wondering why it's so comparatively elegant.
val_prob_plot <- function(x, 
                   xlab="Predicted Probability", 
                   ylab="Actual Probability",
                   lim=c(0,1), statloc=lim, stats=1:12, cex=.5, 
                   lwd.overall=4, quantiles=c(0.05,0.95),
                   flag=function(stats) ifelse(
                     stats[,'ChiSq2'] > qchisq(.99,2) |
                       stats[,'B ChiSq'] > qchisq(.99,1),'*',' '), ...)
{
  stats <- x$stats[,stats,drop=FALSE]
  lwd <- rep(par('lwd'), nrow(stats))
  lwd[dimnames(stats)[[1]]=='Overall'] <- lwd.overall
  curves <- x$cal.curves
  
  # Add some code here to calculate appropriate plot limits
  d <- unlist(curves)
  pad = 0.1
  xl <- c(max(min(d[grepl(".x",names(d))])-pad,0),
         min(max(d[grepl(".x",names(d))])+pad,1))
  yl <- c(max(min(d[grepl(".y",names(d))])-pad,0),
         min(max(d[grepl(".y",names(d))])+pad,1))
  
  labcurve(curves, pl=TRUE, xlim=xl, ylim=yl, 
           xlab=xlab, ylab=ylab, cex=cex, lwd=lwd, ...)
  abline(a=0, b=1, lwd=1, col=gray(.86)) ## Changed lwd to 1 from 6
  if(is.logical(statloc) && ! statloc) return(invisible())
  
  if(length(quantiles))
  {
    limits <- x$quantiles
    quant <- round(as.numeric(dimnames(limits)[[2]]),3)
    w <- quant %in% round(quantiles,3)
    if(any(w)) for(j in 1:nrow(limits))
    {
      qu <- limits[j,w]
      scat1d(qu, y=approx(curves[[j]], xout=qu, ties=mean)$y)
    }
  }
  
  xx <- statloc[1]; y <- statloc[2]
  for(i in 0:ncol(stats))
  {
    column.text <- if(i==0) c('Group',
                              paste(flag(stats),dimnames(stats)[[1]],sep='')) else
                                c(dimnames(stats)[[2]][i], 
                                  format(round(stats[,i], if(i %in% c(4:5,11))1 else 3)))
    cat(column.text, '\n')
    text(xx, y, paste(column.text, collapse='\n'), adj=0, cex=cex)
    xx <- xx + (1 + .8 * max(nchar(column.text))) * cex * par('cxy')[1]
  }
  invisible()
}

clean_pins <- function(d, split = "\\|"){
  
  #Do some basic cleanup and validation to exclude incorrectly formatted personal identification numbers
  
  # if mutliple PINs, generate a vector
  t <- strsplit(d,split)
  
  t <- sapply(t,function(x){
    # If 10 characters long, in almost all cases the century is missing. 
    # We can luckily assume a 20th century birthday since we're excluding kiddos <18 years old anyway.
    o <- ifelse(nchar(x) == 10,paste0("19",x),x)
    o <- o[nchar(o) == 12]
    # If there multiple non-identical PINs, set the value to NA to be excluded
    o <- ifelse(length(unique(o)) == 1,o[1],NA)
    return(o)
  })
  return(t)
}

trunc_rnorm <- function(n,m,sd,l,u){
  
  # Generate a vector of random values from a normal distribution truncated to some lower and upper boundary values
  # Used for generating synthetic data
  
  qnorm(runif(n,
              pnorm(l,m,sd),
              pnorm(u,m,sd)),
        m,sd)
}

pool_vals <- function(vals,labs,boot_type = "roc"){
  
  out <- character(0)
  
  for(i in labs){
    t <- apply(vals,2,boot_auc,l = i,type = boot_type, print = F)
    
    ests <- unlist(lapply(t,function(x){
      x$t0
    }))
    
    ses <- unlist(lapply(t,function(x){
      #transform CIs to SEs -- Assuming normality here
      (x$percent[5]  - x$percent[4])/3.92
    }))
    
    #within variance
    wv <- mean(ses^2)
    
    #between variance
    bv <- sum(mean(ests)-ests)/(length(ests)-1)
    
    # Total variance
    tv <- wv + bv + bv/length(ests)
    
    sd <- sqrt(tv)
    
    ci_paste <- paste0(round(mean(ests),2),"\n(",
                       round(mean(ests)-sd*1.96,2),"-",
                       round(mean(ests)+sd*1.96,2),")")
    
    out <- c(out,ci_paste)
  }
  
  names(out) <- names(labs)
  
  return(out)
}
